# Supplementary material for: Identification, expression and interaction analyses of calcium-dependent protein kinase (CPK) genes in canola (Brassica napus L.)
Source: BMC Genomics. 2014 Mar 19;15:211. doi: 10.1186/1471-2164-15-211 (PMC4000008; doi:10.1186/1471-2164-15-211)
Supplement: Additional file 1: Table S1 — List of ESTs for each CPK genes identified from canola (Brassica napus L.). [file 1471-2164-15-211-S1.xls]

## Sheet: Sheet1
Table S1. List of ESTs for each CDPK genes identified from canola (Brassica napus L.)
Gene	EST members' GenBank Acc. No.	No.
BnaCPK1	FG565577,DY030670,CD838464,EE509280,EE418872,EE557103,EE480922	7
BnaCPK2	ES988344,EV199222,EV199138,ES993221	4
BnaCPK3	CD827856,EL628088,ES910053,ES904534,EV196278,EV080355,EV028871,FG559985,DY007120,DY021712,ES906630,FG556959,EE484196,EV121494,ES906126,ES904669,ES911805,ES985346,EV050673,CD815251,EV032512,EE545509,EV041865,GR449976,EE462088,EV064857,EV121582,ES952760,ES992212,EV196189,EE555460,EE464453,GR440891,EV015618,EE554875,ES966244,ES961038,EE552849	38
BnaCPK4	EV085544,CD827073	2
BnaCPK5	EV105941,EV105443,EV105772,EV105097,EV104734,EV104441,EV105311,EV107711,EV107627,CX188886,EV037176,CN830417,GR443688,EV114441,EV113322,EV113237,EV114356,EV114272,EE549630,EV027598,GR440182,EV016585,EG019428,EE427154,ES905404,GR440657,CN830418,GR440782,EL626425,ES268555	30
BnaCPK6	GR462679,EV150180,EV150356,GR455343,EV121879,ES907491,DQ071551,DQ071551,ES901364,ES907580,EE414022,FG576963,ES907339,EV121970	14
BnaCPK7	EV118888,ES960820,EV118807,EV138328,EV137852,EV059435,EV212869,EE407280,FG568882,EV041122,EE441724,EE567187,CD824760,CD825540,DY000436	15
BnaCPK8	EE444755,CN731859,CD837158,CD837200,EE450829,ES903696,EE469060,ES907343,EE412699,EV119189,EV126068,EE463887,DY011606,EV158025,EV126136,EV079347,EE542966,EV149647,EE435218,GR436188,CX193680,CX192896,ES911088,EV071554,EL626044,CD813853,EE455701,EV033945,EV051044,EV158110,GT077261,GR439146,	32
BnaCPK9	CX278623,EE459744,ES963515,EV208340,EE569947,EV133050,EL625697,EV060242,CD831605,CD827647,EE483988	11
BnaCPK10	EL626018	1
BnaCPK11	EE464679,FG559165,EV059773,GR437085,ES989273,EL624300,ES903511,ES911283,ES950317	9
BnaCPK12	EV049211,EV126838,ES903044,EV019261,EV126697,EV158222,ES993983,EV099561,EV065156,ES987854,EE563298,ES986150,DY023784,EE513056,EV051207,EV158292,EE413697,EV061818,EV099639,EV071318,GR449654,CX190845,EE563445,EV123844,EV123689,FG570505	26
BnaCPK13	EV031228,EV218339,FG554978,EL622770,CD835354,EV218574,ES267098,EL586995,DY018270,GR446490,CD814977,DY020119,EV217608,EV022170,EV022358,EV217350,ES927369,ES992483,GT083175,ES952033,GR448379,EV020906,CX195307,CD815731	24
BnaCPK14	ES985266,EV208837,GR460365,GR457663,EV208550	5
BnaCPK15	CD832251,CD815535,EV204035,EV204293,EV131270,EV131471,EE403961,DY023913,CD839138,DY023359	10
BnaCPK16	ES983241	1
BnaCPK17	GR437297,GR455118,ES269043,GR438477,CX190232,ES265613,ES985597,ES271082,ES271480,EV092778,EV092628,EV092779,EV092698,EV092699,EV092553,CD838503,ES271420,GR455655,GR456522,GR457525,EE549898,EV025046	22
BnaCPK18	GR455106	1
BnaCPK21	DY006366,FG576381,EV079483,GR444145	4
BnaCPK24	ES271828,EE553275,EV132347,GR453898,GR462060,GR454639,EV131944,GR453545,GR456315,GR461963,GR453815,EV130233,GR458429,GR453705,DY012239,EV131740,EV131758,EV131965,EV132368,GR456830,ES964619,GR455369,GR439053,GR455277,GR454675,DY012957,GR454212,ES271020,ES264108,ES265878,EV158276,GR453669,DY022730,GR457462,GR458502,EE552877,EE551567,GR458617,GR460488,GR456309,GR459108,EE552724,ES270680,EV158209,GR4…	47
BnaCPK28	EV189384,EE507499,EE423473,EV224600,EV224389,EE555789,CX278590,EV125145,ES963823,ES908001,EV220341	11
BnaCPK29	EE555103,FG554314,EV041162,FG561452	4
BnaCPK30	EL625159,ES980084,GR453183,GR452250	4
BnaCPK32	CD812989,ES905256,FG570403,GT078705	4
BnaCPK34	EE555185,ES985721,GR454906,ES271027,ES265824,ES265506,ES272059,GR459183,GR458213,EE549057	10
SUM		336
