# Supplementary material for: Identification, expression and interaction analyses of calcium-dependent protein kinase (CPK) genes in canola (Brassica napus L.)
Source: BMC Genomics. 2014 Mar 19;15:211. doi: 10.1186/1471-2164-15-211 (PMC4000008; doi:10.1186/1471-2164-15-211)
Supplement: Additional file 2: Table S2 — The nucleotide sequence and amino acid residue similarity of BnaCPKs compared with each other and with those from Arabidopsis, rice and Chinese cabbage. [file 1471-2164-15-211-S2.xls]

## Sheet: genes
Table S2A: The nucleotide sequence similarity of BnaCPK genes compared with each other and with those from Arabidopsis, rice and Chinese cabbage.
	1. AtCPK1	2. AtCPK2	3. AtCPK3	4. AtCPK4	5. AtCPK5	6. AtCPK6	7. AtCPK7	8. AtCPK8	9. AtCPK9	10. AtCPK10	11. AtCPK11	12. AtCPK12	13. AtCPK13	14. AtCPK14	15. AtCPK15	16. AtCPK16	17. AtCPK17	18. AtCPK18	19. AtCPK19	20. AtCPK20	21. AtCPK21	22. AtCPK22	23. AtCPK23	24. AtCPK24	25. AtCPK25	26. AtCPK26	27. AtCPK27	28. AtCPK28	29. AtCPK29	30. AtCPK30	31. AtCPK31	32. AtCPK32	33. AtCPK33	34. AtCPK34	35. BnaCPK1	36. BnaCPK2	37. BnaCPK3	38. BnaCPK4	39. BnaCPK5	40. BnaCPK6	41. BnaCPK7	42. BnaCPK8	43. BnaCPK9	44. BnaCPK10	45. BnaCPK11	46. BnaCPK12	47. BnaCPK13	48. BnaCPK15	49. BnaCPK17
1. AtCPK1		79.3	55.7	52.8	61.9	61.2	53.5	52.9	56.9	53.1	54	54	52.4	51.6	57.6	52.7	56.9	50.1	57.5	66.8	56.8	48.7	53.9	48.9	57.8	58	48.3	49.7	58.3	51.9	48	53.3	55.7	56.5	83.3	81.2	55.3	53.3	61.1	62.6	53.1	52.4	57.3	52.5	53.3	53.7	52.2	58.5	56.7
2. AtCPK2	79.8		53.4	50.1	59.9	58.9	51.6	50.6	54.7	51.4	50.9	51.7	50.6	49.5	55.9	50.8	54	48.8	53.6	65.9	55.2	48.2	52.9	48.2	55.1	54.3	46.1	48.4	56.3	49.8	46.1	52.3	52.2	53.3	74.5	85	52	49.8	58.1	59.3	51.2	50.9	53.6	50	50	52.2	49.9	56.9	53.9
3. AtCPK3	55.8	53.7		54.7	59.3	59.7	57	57.5	64.1	56.3	56.1	56	56.2	56	63.9	54.9	65.7	54.7	62	56.2	64.6	50.1	62.1	52.6	51.4	56.4	56.7	54.3	60.3	56.6	57.7	57.8	64.1	65.3	56.4	55.2	87.4	56.3	60.3	59.7	57.6	57.8	64.2	56.3	56.3	54.8	57.2	62.8	65.7
4. AtCPK4	54.3	51.4	57.4		60.4	61	56.4	57.1	53.7	57.6	86.7	69.5	57.3	57.2	53.9	49.2	55.6	50.7	53.7	53.4	55.7	53.7	56.2	53.1	46.1	60	57	51.8	54.4	57.9	58.3	56	55.6	55.2	55.2	53.7	55.2	88.1	61.4	60.3	57.7	58	55.1	56.9	84.5	68.4	56.7	52.1	55.8
5. AtCPK5	62.1	60.1	59.7	62.4		84.6	56.4	56	61.7	56.9	59.3	58.7	56.3	56.6	61.1	55.2	61.3	54.4	60.5	63.6	60.9	49	58.4	52.5	54.7	70.4	52.5	53.4	59.9	56	51.9	57.2	60.4	61.1	64.5	61.8	59	58.1	87.9	83.2	55.8	56.8	61.2	55.7	58.3	56.9	55.9	60.2	60.6
6. AtCPK6	61.5	59.1	60.3	62.9	84.6		59.4	58.2	60.9	58.4	61.3	61.4	57.7	58.2	62	53.6	62.2	53.6	60.2	62.4	61.6	49.7	60.1	54.1	55.7	70.4	54.4	54.9	58.8	57.8	54.3	58.9	60.5	62.5	62.4	61.2	59.9	59.7	83.3	89.8	58.2	58.1	61.4	57.9	60	59.8	58.2	59.9	62.5
7. AtCPK7	55	52.9	59.3	56.8	58.2	61.4		86	56.8	66.8	57.2	57.7	67.4	69.7	56.3	52.2	59.4	53	56.9	53.2	58.7	51.5	57.8	61.5	50.5	54.5	55.1	54.8	53	67.4	54.8	71.4	57.9	59.5	55.1	52.6	56.4	56.4	57.8	58.7	90.7	83.3	56.8	66.6	58.3	56.6	67	55.6	58.8
8. AtCPK8	54.4	51.9	60	57.9	58	60.3	86.2		56	65.7	57.2	57	67.9	70	54.8	51	60.2	53.4	55.3	52.4	57.8	50.7	57	60.8	48.4	54.6	54.3	54.3	52.8	65.6	54.2	70.2	57.5	60	54.1	52.2	57.7	55.7	56.8	57.8	84.2	89.9	57.4	65.5	57.5	56.8	67.5	55.1	59.7
9. AtCPK9	57.1	54.9	64.5	56.5	62.5	62.2	59.7	58.9		56.4	56.7	55	57.2	55.5	69.2	55	63.9	54.8	65.6	59.1	70.3	51.6	65.9	52.5	53	56	58.9	54.7	63.1	56.4	60.5	57.2	82	64.1	57.5	56.2	63.2	54	61.6	61.4	57.3	57.5	88.9	55.2	54.9	52.5	56.8	67.7	65.4
10. AtCPK10	55.3	53.2	58.1	58.1	59.5	61.2	67.3	66.1	59.7		58.3	57.5	67.2	64	56	51.2	58.4	52.8	56.1	53.2	56.6	50.9	56.9	60.9	48.6	54.9	52.2	53.7	54	83.9	51.5	66	57.2	59	55.9	53	57.8	56.6	58	57.4	66.9	66.2	55.6	86	58.2	56.6	66.7	54.9	57.8
11. AtCPK11	54.9	51.6	58.2	86.9	60.4	62.4	57.4	57.7	58.9	58.5		70.1	58.2	58.8	55.8	50.3	55.9	51.9	53.9	55	57.5	53.5	56.8	52.1	46.9	60.4	57.5	52.7	54.4	58.6	58.6	58.1	57.2	56.8	56.2	53.7	55.1	85.3	61.5	60.8	58.2	59.1	56.9	57.7	89.4	69.9	58.1	53.8	57
12. AtCPK12	54.8	52.3	58.1	69.6	59.7	62.4	58.1	57.4	57.1	57.7	70.6		58.3	57.9	54.3	49.2	57.8	50.2	53	55.3	56.4	52.8	55.8	51.7	46.9	59.4	58.5	51.3	54.6	57.7	58.6	56.5	55.6	57.7	56.4	54.2	57	69	60.9	61.1	57.9	56	55.9	57.5	69.7	86.9	58.4	54	57.9
13. AtCPK13	53.8	51.7	59	58	58.2	59.5	67.5	68.3	60	67.4	58.7	58.5		66.5	55.4	52.9	61.1	52.3	56.3	52.9	57.1	50.2	57.7	58.9	47.5	55.7	54.1	54.4	52.9	67.9	54.8	66.1	58.8	60.4	55.5	52.7	57.4	57.3	57.7	57.8	68.3	67.8	57.7	66.7	57.3	58.1	90.4	53.6	59.8
14. AtCPK14	53.2	51	58.7	57.9	58.5	60.2	69.8	70.2	58.3	64.2	59.3	58.3	67.4		55.8	50.6	58.6	50.4	54.3	53.1	57.3	51.1	58.6	59.9	50.1	55.5	55.2	54	52.8	65.1	54.8	79.7	57.9	58.2	54.7	51.9	56.6	56.8	56.7	57.4	70.6	70	56.9	64.3	57.7	56.8	65.3	54.4	58.5
15. AtCPK15	57.9	56	64.7	56.2	62.6	63.5	59	57.4	69.7	59.4	57.7	56	57.9	58.4		54.2	63.5	54.4	69.1	60.5	80.1	56.1	75.1	51.2	54.2	56.4	64.4	53.2	65	55.3	65.3	56.1	69.1	62.3	59.6	57.7	63.1	53.3	61.4	62	56.5	56.1	68.9	53.3	54.6	54.2	54.4	85.4	63.2
16. AtCPK16	53.8	51.8	55.3	51.5	56.5	54.7	54.4	53.1	56	53.6	51.9	50.6	55.2	52.6	55		54.5	75.6	52.7	54.5	54.1	48.1	52.9	50.6	50.9	50.6	49.8	68.9	52.5	51.3	48.4	52.9	54.7	53.2	53.5	52.7	54.1	48.9	53.9	54.1	52.9	51.2	54.2	49.7	48.6	48.8	52.3	52.8	54
17. AtCPK17	57	54	66.5	58.2	61.5	62.7	61.1	62.1	64.9	60	57.7	59.4	63.5	60.8	64	55.1		55.1	61.4	57.4	65.3	49.9	63	55.8	51.3	57.5	59.1	55	60	58.1	58.2	59.3	65	85.2	58.3	55.9	66.3	55.5	61.5	61.9	59	61.1	64.6	57.6	55.1	57.1	60.2	61.4	90.4
18. AtCPK18	51.1	49.6	56.1	52.8	56	55	55.5	55.5	56.8	54.9	53.7	51.9	54.6	52.7	56.4	75.6	56.8		53.4	50.6	54.9	47.9	55	51.4	48.8	50.8	52.3	70.3	50.9	51.9	51.1	53.1	53.9	54.8	51.4	49.7	55.1	49.9	53.9	53.9	53.9	51.9	54.2	52.2	50.3	51	53.4	52.9	55.2
19. AtCPK19	57.7	53.7	62.4	56.3	61.9	61.5	59.5	57.9	65.6	59.7	55.9	54.6	58.9	56.9	70	53.7	61.8	55.4		59.1	68.8	51	65.1	52.1	53.2	54.2	57.7	52.9	63.8	55.4	58	54.9	66.3	60.4	57.5	55.9	61.7	53.2	60	60.5	55.9	54.7	65.6	54.9	52.7	52	55.6	68.2	61.7
20. AtCPK20	67.1	65.9	56.6	55.9	64.8	63.6	55.7	54.9	59.4	56.3	57	57.1	55.4	55.9	61.3	56.6	58.2	52.4	59.6		58.3	45	56.4	49.8	57.9	57.6	51.1	51.2	59.3	53.4	51.6	54.5	58.8	56.2	67.9	67.1	55.8	52.8	62.5	63.3	52.8	53.2	58.5	52.2	53	55.1	52.3	60.1	56.8
21. AtCPK21	56.9	55.3	65.5	58.4	61.5	62.3	61.6	60.7	70.9	58.7	59.6	58.3	59.8	60.2	80.1	54.5	65.9	56.4	69.3	58.7		59.4	87.4	52.9	54	56.4	68.5	54.1	63.5	56.2	69.6	58.5	70.3	63.9	57.2	56.7	64.2	54.8	60.2	62.7	58	57.7	70.2	54.7	56.3	54.7	56.6	75.8	64.4
22. AtCPK22	51.4	49.6	55.2	54.3	55.6	55.4	55.4	54.3	58	54.7	54.5	53.5	53.4	54.5	64.1	50.8	54.5	52.5	58	53.2	65.5		58.8	52.8	48.5	48.5	59.7	47.5	48.5	51.8	60.7	50.8	52.5	50.9	46.7	44.2	50.3	53.1	49.9	49.4	52.1	49.7	52.7	50.9	53.5	54.2	50.7	54.6	50.7
23. AtCPK23	54	53.1	63	58.9	58.6	60.4	59.3	58.5	66.2	58.2	58.9	57.8	59.5	60.5	75.1	53.5	63.4	56.1	65.3	56.7	88	63.7		52.5	51.9	55.9	67.6	54.6	60.8	56.8	67.9	58.8	68.2	62.3	55.4	54	62.3	55.1	59	61.4	57.7	58	67	55	55.7	55.1	58	71.7	62.8
24. AtCPK24	53.5	52.5	53.9	53.3	55.5	56.1	61.6	60.9	54.9	61.6	52.1	51.8	58.9	60	54.4	54.8	56.9	52.5	55.3	55.9	54.3	56.9	53.1		46.6	52.1	51	51.2	50.4	60.2	50.3	61	52.6	55.3	50.3	49.2	53	53.2	52.9	53.6	61.2	61.6	53.3	59.6	53.4	51.6	59	50.4	55.5
25. AtCPK25	58.5	55.2	56.7	54	58.2	60.7	57.6	55.4	57.2	54.8	54.3	54.3	54.6	57.4	57.3	53.5	57	54.5	56.8	58.6	59.5	49.8	58.4	51.9		51.2	46.8	47.3	51.5	47.8	45.3	49.8	52.4	51.7	56.9	57.1	52	46.6	53.6	54.1	49	47.7	52.9	47	47.2	47.8	47.1	54	51.7
26. AtCPK26	58.3	54.4	58.8	62.1	71	71.5	55.7	58.1	57.7	56.3	61.7	60.5	57.2	57.4	57.5	51.6	59.7	52.2	55.3	58.7	58.6	52.1	58.7	53	58.3		52.9	51.8	55.7	54.9	53.4	55.7	56.6	57.6	60.4	57.8	57.2	59.3	69.8	69.6	55	54.2	56.5	55.6	59	58.8	55.2	57	57
27. AtCPK27	48.8	46.5	57.7	58.2	53.1	55.3	55.8	55.1	59.9	53	58.6	60.1	54.8	56.1	65	50.5	60	53.4	58.6	51.9	69.3	60.5	68.3	51.7	53.4	53.5		52.9	55.2	52.7	89	55	61.4	58.3	50.8	47.9	57.4	56.1	53	53.4	54.8	54.7	60.8	52.3	56.4	56.1	54.8	62.8	58
28. AtCPK28	51	49.5	56.2	54.1	54.9	56.4	56.2	56.3	56.8	55.1	54.6	52.8	56.8	55.9	54.7	68.9	56.5	70.3	54.5	53	55.7	51.3	56.8	52.1	53.7	54.3	54.2		53.2	53.1	53.3	54.6	54.5	54.6	51.3	49.4	54.7	51.9	54.1	54.2	54.3	54.4	54.1	53.9	52.6	52.4	54.5	52.6	54.8
29. AtCPK29	58.5	56.5	60.6	57.4	61.4	60	56	55.6	63.6	57.4	56.5	56.5	55.5	55.5	66	54	60.8	52.8	64.7	59.6	63.9	56.4	61.1	54.8	53.7	56.9	56.3	55.2		53.1	56	52.9	63.3	59.8	59	58.5	60.5	53.3	59.9	59.2	53.4	53.1	63.6	52.6	53.2	53.3	53.5	65.7	59.7
30. AtCPK30	53.9	51.6	58.9	58.6	58.6	60.5	68.2	66.1	60	84.1	59	57.8	68.1	65.5	58.4	54.2	60	53.9	58.5	56.7	58.5	55.6	58.7	60.4	54.4	56.3	53.4	55	56.5		52.6	66.2	56.9	58.3	55.9	52.1	57.1	57.3	58.3	57.6	67.5	65.6	55.6	81.2	57.9	58.1	68	54.2	57.9
31. AtCPK31	48.4	46.5	59	59.4	52.4	54.9	55.5	54.8	61.3	52.2	59.9	59.9	55.5	55.7	65.8	49.1	58.8	52.1	58.6	52.5	70.4	62.3	68.6	51	51.4	53.7	89.2	54.5	56.8	53.1		53.9	61.3	58.4	49.6	47.8	58.3	57.5	53.7	53.5	55.1	54	61.1	51.5	57.1	56.2	55.3	62.9	58
32. AtCPK32	54.8	53.8	59.7	56.3	59.3	61	71.9	70.4	60.4	66.6	58.3	56.7	66.4	79.8	58.7	55.2	60.7	55.2	57.5	57	60.9	54.7	60.1	61.2	56.2	56.8	55.8	56	55.6	67.1	54.5		57.7	59.6	55	53.1	57.7	56.5	56.8	58.2	70.9	71.1	57.4	64.6	57.3	56.2	65	54.5	59.3
33. AtCPK33	55.8	52.3	64.5	58.7	60.7	61	59.8	59.6	82.1	58.7	60	58	61.2	60.1	69.5	55.9	65.5	55.8	66.5	58.9	70.9	57.5	69.1	53.5	58.5	59.7	62.8	56.7	63.5	58.5	62.5	59.2		65.1	56.8	54.8	63.6	54.8	61	60.4	58.2	57.4	81.1	55.7	55.1	54.3	58.4	66.6	65.7
34. AtCPK34	56.7	53.4	66.2	57.7	61.5	63	60.8	61.7	64.9	59.9	58.7	59.4	62.3	60.2	62.7	53.8	85.2	55.9	60.8	57	64.4	55.2	62.7	55.9	58.1	60.4	58.8	56	60.5	59.5	58.8	60.8	65.8		57.9	55.6	65.8	55.8	62.1	62.2	59	59.6	64.7	58.4	56.8	57.5	59.5	61.4	84.8
35. BnaCPK1	84.1	75.1	56.5	56.5	64.6	62.6	56.5	55.4	57.8	57.9	56.8	56.8	56.6	56	59.9	54.6	58.4	52.3	57.8	68.6	57.3	54	55.6	54.9	57.8	60.5	51.4	52.5	59.3	57.7	50.1	56.4	56.9	58.1		78.5	56.3	56.3	63.6	64.1	55	54.9	58.6	56.4	55.8	56.4	55.1	60.7	58.2
36. BnaCPK2	82	85.7	55.4	55.1	62	61.5	54	53.6	56.3	55.1	54.5	55	54	53.5	57.8	53.9	56.1	50.5	56.1	67.3	56.7	51	54.1	53.9	57.5	58	48.3	50.4	58.9	54	48.2	54.6	54.9	55.8	79.1		54.8	53.1	62.5	61.8	53	53.2	56.9	51.8	52.4	53.9	53.1	59.1	56.4
37. BnaCPK3	55.6	52.1	88.2	58	59.3	60.4	57.9	59.8	63.8	59	57.2	58.9	59.9	58.6	63.8	54.7	66.8	56.3	62.4	56.3	64.7	55	62.7	53.9	58.1	59	58.7	56.6	61.2	58.9	59.4	58.9	64.2	66.3	56.5	55		56.3	60.5	59.7	56.9	57.3	63.4	57.8	56.2	56.1	57.6	62.6	66.7
38. BnaCPK4	54.7	51	59.1	88.1	59.8	61.4	56.9	56.2	56.6	57.1	85.5	69.3	57.9	57.1	55.6	51	57.7	51.7	55.5	55.2	57.4	53.9	58	53.3	54.4	61.4	57.1	54.1	56	57.8	58.6	56.8	57.9	58.3	57.6	54.4	59.1		60.6	59.3	56.9	57.2	55.8	59.2	86.5	69.2	58.5	52.1	56.1
39. BnaCPK5	61.3	58.2	60.6	63.4	87.9	83.9	59.7	58.8	62.8	60.5	62.6	61.9	59.6	58.7	62.8	55	61.8	55.6	61.1	63.7	60.7	55.7	59.2	55.3	58.1	70.8	53.6	55.4	61.2	61.1	54.2	59	61.8	62.5	63.8	62.8	61	62.5		83.4	57.3	57.9	62.6	58.7	60.3	59.6	58.4	59.7	61.7
40. BnaCPK6	62.8	59.5	60.2	62.2	83.4	90	60.8	59.7	62.4	60.1	62	62.1	59.4	59.3	63.5	55.2	62.3	55.3	61.8	64.4	63.1	55.4	61.7	56.1	58.5	70.2	54.1	55.9	60.9	60.1	54	60.1	60.7	62.4	64.2	61.9	60.1	61	83.7		58	58	62.4	57.6	59.2	59.6	57.1	61.3	62.7
41. BnaCPK7	54.8	52.6	60.2	58.5	57.9	60.2	90.7	84.5	60.5	67.1	58.5	58.2	68.7	71	59.3	55.1	60.9	56.1	58.5	55.3	61.1	55.6	59.7	61.2	56.2	56.7	55.4	56	56.4	68.1	55.8	71.2	60.4	60.5	56.4	54.6	58.8	57.6	59.4	59.9		82.9	57.7	66.3	58.2	57.8	68.1	55.6	59.3
42. BnaCPK8	54	52.2	60.2	58.6	58.6	60	83.5	89.9	60.5	66.7	59.4	56.3	68.3	70.7	58.6	53.3	63	54.1	57.3	55.8	60.2	53.3	59.6	61.8	54.3	55.5	55.3	56.2	55.8	66.3	54.6	71.4	59.1	60.9	56.2	54.7	59.1	57.8	59.8	59.9	83.2		58.2	65.5	57.7	56.1	67.8	55.5	60.7
43. BnaCPK9	57.4	53.8	64.9	57.6	61.7	62.6	59.4	60.1	89.4	58.2	58.9	57.7	60.3	59.5	69.4	55	65.1	55.7	65.9	59	70.5	58.8	67.2	55.2	57.7	58.2	61.5	55.7	64.2	58.5	61.9	60.1	81.2	65.2	58.7	57.1	63.5	58.1	63.6	63.1	60.5	60.9		56.2	56.2	55.8	57.7	69.3	65.9
44. BnaCPK10	54.5	51.8	58.3	57.4	58.2	60.6	67	66.1	58.8	86.3	57.9	57.8	66.8	64.5	56.5	52	59	54.7	58.3	55.3	56.9	54.9	56.4	59.9	53.2	56.9	53	55.1	56.1	81.6	52.1	65.2	57.4	59.5	58.3	53.7	59.3	59.7	61.4	60.2	66.7	66.1	59.1		58.6	58.3	68.7	53.7	57.5
45. BnaCPK11	54.5	51	58.7	84.5	59.8	61.4	58.9	58	57.3	58.7	89.6	70.2	57.8	58.1	56.8	50.5	57	52.1	54.9	55.1	58.6	54.3	58.3	53.6	54.9	60.8	57.4	55	55.7	58.3	58.2	57.5	57.8	58.9	56.7	53.5	58.4	86.5	62	60.6	58.6	58.1	58.4	58.9		70.1	58.9	52.8	55.9
46. BnaCPK12	55	53.4	57.5	69	58.5	61.6	57.1	57.8	55.2	56.8	70.7	87.1	59	57.3	56.7	50.9	59.5	53.1	54.2	57.7	57.3	55	58	51.7	55.9	60.7	57.7	54.7	55.9	58.6	57.6	56.9	57.3	60.1	57.6	55.2	58.9	69.7	61.4	61.4	58.5	56.7	58.4	58.4	70.7		58.2	54	57.8
47. BnaCPK13	53.6	51	59.7	57.5	57.7	60.2	67	67.7	59.7	66.9	58.4	58.7	90.4	65.5	56.7	54.6	62.7	55.9	58	54.8	59.2	53.9	59.9	59.1	54.2	56.7	55.6	56.9	56	68.2	56	65.1	60.7	61.3	56.3	54.5	59.7	59	60.4	58.8	68.5	67.9	60.2	68.9	59.4	59		54.7	59.2
48. BnaCPK15	59	57	63.4	54.4	61.3	60.8	58.4	57.8	68.1	58.1	55.5	55.7	55.8	56.8	85.6	54.3	61.8	54.5	68.6	60.8	76	63.7	71.8	55.1	55.9	58	63.5	54.3	66.2	57	63.4	56.8	66.9	61.7	61.4	59.3	63.1	54.3	60.8	62.4	58.3	58.2	69.7	56.6	54.8	56.3	57		61.9
49. BnaCPK17	56.8	53.9	66.2	58.2	60.8	62.8	60	61.2	66.2	59	58.9	59.5	61.5	60.1	63.7	54.7	90.4	55.9	62.4	57.6	65	55	63.5	56.3	58	60.1	58.4	56.3	60.4	59	58.6	60.5	66.7	85	58.4	56.5	67.2	58.5	61.9	63	60.9	62.1	66.2	58.5	57.8	60.3	60.9	62.2
50. BnaCPK18	50.5	50.2	55.7	52.1	56.5	55.6	55.6	55.8	57.7	55.1	53.9	52.6	54.4	54.2	57.3	75.9	56.8	86.7	56.3	53	55.4	51.7	54.5	54.7	54.1	52.8	52.6	69.9	55	55.7	52.2	56.2	56.3	56.2	52.7	50.8	56	52.4	55.2	56.3	57.2	56.7	56.9	55	51.5	52.3	55.7	55.3	55.4
51. BnaCPK21	56.5	53.2	65.6	58.4	60.5	61.4	59.8	59	72	58.4	60.1	59	59.5	59.9	77.8	55.4	65.8	57.6	67.9	58	86.4	63.8	81.8	53.6	57.2	58.9	69.3	57.9	63.6	58.3	69.8	59.9	72	66.1	58.7	56.1	65.6	59.6	62.5	62.8	60.7	60.3	72	59.3	59.6	59.3	62.2	76	65.7
52. BnaCPK24	54.6	53	51.9	51.6	54.2	53.8	59.2	58.9	52.5	59.2	50.8	50.5	57.7	57.3	52.8	52.6	54.9	51	55.3	53.2	53.5	54.4	53.1	86.5	51	51.8	50.5	50.4	54.3	59.1	49.9	57.9	51.8	54.2	53.6	55.1	52.6	52.3	53.8	54.3	59.7	59.2	52.9	57.8	51.4	50.4	57.5	54.1	54.2
53. BnaCPK28	51.8	49.3	54.7	52.6	56.1	56.3	56.7	55.1	57.1	55.7	53.4	50.6	55	54.7	55.1	70	55.3	70.2	55.9	53.7	55.8	51.9	55.5	53.3	53	53.2	52.7	86.5	55.8	54.7	53.5	55	55.4	55.8	53.1	51.3	54.8	52.7	56.5	56.6	56.1	57.4	55.9	56.1	54	52.9	55.6	55	55
54. BnaCPK29	57.7	55.4	64.5	59.2	60.9	62.4	57.9	57.6	65.1	58.4	59	58.2	58.3	57.6	64.6	53.1	63	54.5	62.3	58.8	65.3	56.2	62.8	52.9	55.3	59.4	57.4	56.5	84.6	58.7	58.2	58.6	65.7	62.5	59.1	58.5	64.4	58.9	62.6	62.2	57.9	58.2	65.6	58.3	58.1	57.8	58.9	65.2	63.2
55. BnaCPK30	55	51.4	58.7	57.3	58.5	59.5	67.2	65.9	58.1	82.4	57.6	57.5	66.8	63.9	57.6	53.1	59.5	53.7	58.2	56.4	57.8	54.7	58.3	60.3	54.4	55	52.7	54.7	56.9	87.7	52.8	65.6	57.4	60.5	58.6	55.4	58.6	58.7	61.1	60.1	66.4	66.1	58.7	83.9	58.4	58.2	68.7	58.4	59.1
56. BnaCPK32	54.8	53.2	59.5	56.6	59.4	60.2	71.8	71.2	60.4	66.1	57.3	57.6	66.5	79.2	59.1	55	61.2	54.9	58.1	56.7	61.3	54	59.1	60.6	56.6	57	55.7	56.2	56.8	66.4	54.2	89.4	59.1	60.6	55.9	54.3	59.4	57.6	60.3	59.7	71.9	72.7	61.5	66.2	57.4	58	67.2	58.5	60.8
57. BnaCPK34	53.2	50.7	63.1	58.2	58	58.1	57.5	57.9	62.2	56.4	59.9	60.4	59.8	56.6	59.9	50.8	79.1	55.1	57.9	54.5	61.5	53	60.6	52.8	55	56.6	60.2	52.9	57.7	56.6	61.2	58.1	63.3	81.6	55.3	52.4	63.2	59.1	58.7	58.9	57.9	57.2	61.7	56.7	59	60.5	58.7	58.1	79.6
58. OsCPK1	53.3	50.2	69.4	57.9	57.3	57.8	58.5	58.2	61.9	59	57.9	57.9	57.4	56.6	59.3	54.1	65	54.8	59.9	54.4	60.9	52.4	60.4	53	56.6	57.6	56.4	57.2	58.9	59	56.4	57.1	63	65.8	56.3	54	69.6	59.8	59.3	59	58.5	58.9	62.8	61.5	59.6	57.3	60.5	60.5	65.1
59. OsCPK2	54.9	50.5	64.5	55.7	56.4	57.5	57.2	57.2	60.8	55.3	58.1	56.5	57.9	55.9	57.5	51.8	68.9	52.8	57.2	53.5	59.6	52.4	58.5	53.3	55.2	58.1	57.2	55.4	56	56.2	56.7	56.5	61.1	70.2	55.7	53.8	66.6	60.1	58.4	57.9	59.2	58.3	62.2	57.8	60.6	58.9	60.2	58	70.3
60. OsCPK3	54.1	51.7	57	53	56.1	56.2	63	62.9	56.9	64	53.1	53.1	69.5	60.9	55.7	53.3	57.6	53.7	55.7	53.4	54.2	52.4	53	59.7	52.7	54.3	51.7	52.7	54.4	65.5	52.4	62.3	56.3	59.7	55.6	53.3	58.6	55.6	57.1	57.6	63.3	63.3	58.2	65.9	53.9	54.2	70.7	56.6	57.5
61. OsCPK4	50.5	47.9	55.7	53	51.8	52.6	54	54.8	55.5	52.3	54.2	52.7	56	54.2	52.6	64.6	56.5	68	51.6	51.7	55.5	51.1	54.4	52.4	53.7	53.2	52.3	69.5	51.2	53	51.8	53.9	56.6	57.1	50.2	49.1	56	52.5	53.5	52	55	54.5	55.3	53.6	53.7	53.4	56.3	52.1	56.5
62. OsCPK5	60.9	56.9	59.7	58.5	67.8	68.7	58.4	56.4	57.7	58.2	58.8	59.2	57	55.2	58.4	53.4	59.5	54.4	59.5	61	57.7	53.4	56	54.7	56.5	65.9	51.9	53.9	59.9	56.8	52.2	55.2	57.3	61	62.2	60.5	60.6	60.9	70.8	70.7	56.8	57.5	60.6	60.2	59.8	59.2	58.4	59.1	59.4
63. OsCPK6	55.4	52.2	57	56.5	59.1	60.3	53.2	54.4	55.2	50.8	57.4	56.1	52.2	52.9	52.9	50	57.7	52.1	53.3	53.9	54.5	48.5	53.9	48.7	55.4	61.3	52.3	52	52.7	51.5	51.7	52.6	54.6	58.1	56	54	57.5	59.6	62	60.6	54.5	55.1	56.5	54.2	58.7	57.8	54.9	53.4	57.6
64. OsCPK7	59.6	56.8	60.2	59.2	66.8	67.7	60.4	59.9	58.9	58.6	59	58.3	58.2	59.3	58.6	54.4	60.3	55.3	58.9	60.6	59.1	53.1	57	54.7	57.2	64.5	52.2	53.9	56.6	59.2	51.6	59.7	57.9	60.2	60	58.6	59.7	59.3	68.4	68.1	59.8	59.7	59.1	58.9	60.3	58.1	57.6	57.8	59.4
65. OsCPK8	55.3	51.7	57.8	54.4	57.6	57.1	66.9	66.4	57.7	63.2	54.3	54	64.5	65.4	55.6	53.6	58.6	53.9	55.9	54.9	58.1	53	57	58.5	52.6	56.6	52.9	56.1	55.5	63.7	53.1	66.1	57.9	58.6	56.2	54.2	58.9	56.3	58.9	58.2	67.5	67.3	58.4	65.2	55.2	54.7	66.2	57.2	58.6
66. OsCPK9	52.7	50.2	53.3	47.7	52.6	51.9	57.5	56.9	52.3	58.9	48.2	48.3	57.2	54.6	51.7	50.8	53.3	49.7	50.9	52.5	51.8	50.6	50.5	57	48.9	51.8	45.3	47.4	52.1	59.2	47.5	56.3	50.4	54.7	54.8	52.6	55.5	50.8	53.9	53.8	58	58.3	54.7	62.9	51.5	49.6	59.9	53.4	53
67. OsCPK10	66.7	64	55.6	52.6	58.4	57.7	51.6	52.4	54	53.7	52.2	52.2	50.6	51.8	55.1	51.6	53.4	49.9	54.1	62.2	53	51.4	50.9	53.4	52.9	55.2	48.7	49.6	53.8	53.2	48.2	51.2	53	53.6	65.4	65.9	56.4	55.8	58.4	59.1	52.1	52.7	56.6	55.3	53.8	53.7	52.3	57.4	53.6
68. OsCPK11	65.6	62.1	58.6	57.5	62.9	61.9	54.9	53.9	57.9	55.1	57.9	57.4	54.7	53.1	57.5	55	58.5	52.1	56.6	65.8	57.1	53.1	53.7	54.8	56.3	60	50.1	52.4	59.2	54.8	50.2	55.3	56.1	57.9	66.8	64.7	59.2	59.4	63.3	64.1	55.6	55.2	60.4	57.4	58.8	58.2	56	58.3	58.6
69. OsCPK12	54.9	51.5	61.5	53.9	57.5	57.3	55.7	55.2	62.1	55.3	54.2	54.1	54.9	53.9	59.8	52.2	59.6	54	59.1	55.6	61.8	52.1	60.4	51.3	54.6	55.6	55.6	54.8	60.6	55.4	56.6	54.5	61.9	60.4	55.5	52.9	61.5	56.2	58.4	58.3	55.4	55.7	64.3	57.1	55.6	53.2	56.6	60.1	59.3
70. OsCPK13	60.9	57.2	59.2	59.5	69.9	69.9	58.5	57.1	58.6	58.6	59.8	58.2	57.5	55.6	59.5	52.7	60	53.9	59.1	60.2	58.5	53.8	56.2	53.3	56	65.2	51.8	53	59.3	58.3	52.2	56.7	57.2	59.5	62.8	60	60.2	61.7	71.6	72	57.8	58.3	60.1	61.8	60.6	59.7	58.3	59.1	60.4
71. OsCPK14	54.4	51.1	63.8	54.9	56.4	56.1	56.9	57	60.8	55.5	55.6	55.3	58.3	55.6	58	52.1	68.7	53.6	57.9	53.8	60.3	52	58.9	53.1	54	58.1	55.9	55.8	56.5	56.2	56.7	56.2	60.8	69.8	56.2	53.6	66.7	58.3	57.8	57.6	58	58.2	63.5	57.8	58.3	56.5	60.4	58.1	69.1
72. OsCPK15	55	52.8	67.7	54.8	59.4	59.2	57	56.3	61.7	57.6	55.5	54.1	56.1	54.9	59.6	54.8	63.5	54.1	59.7	56	60	52.3	57.4	52	54.8	56.8	52.5	55.4	60.4	57.6	53.8	56.8	61.1	63	56.6	55.6	68.2	57.5	60.4	60	56.8	57.4	62.1	61.5	57.2	55	57.1	61.2	63.8
73. OsCPK16	54.1	52.1	56.9	53.2	56.1	56.8	63.4	63.8	57.1	63.9	53.1	53.6	70.4	61.1	55.1	54.3	59.5	54.1	55.5	54.6	54.4	51.8	54	58.1	52.8	54.7	50.8	52.7	53.3	64.8	51.1	63.1	55.8	59.2	54.9	54	57.2	55	57.7	58	63.7	64.1	58.2	65.5	54.7	55	71.4	55.6	57.7
74. OsCPK17	64.6	60.4	60.1	57.8	63.9	63.6	56.2	54.8	58.3	58	57.9	56.7	56	55.2	57.8	55	59.8	52.7	58.9	65.9	57.1	52.4	55.8	54.4	58.4	61.2	50.5	53.2	60.2	56.7	51	56.6	57.1	59.9	66.8	63.3	60.2	60.3	64.8	64.7	55.4	55.3	60.3	58.6	58.6	57.6	58.2	61	59.5
75. OsCPK18	48.8	46.4	55.5	55	53.2	53.7	54	54.1	54.2	52.6	54.7	54.5	54.8	53.7	50.8	65.4	55.8	69.4	52.2	51.2	53.5	51.9	54.7	51.2	52	54.5	52.9	70.1	51.1	53.6	54.2	53.8	55	55.5	49.6	48.8	56	56	54.2	54.8	55.5	54	55.3	52.5	54.5	54.5	55.9	51.8	56.3
76. OsCPK19	56.6	53.3	65	56.9	59	60.6	60.4	59.9	70.3	58.5	57.5	56.3	58.5	59.1	67.7	54.4	64.4	54.6	65.7	58.1	69.4	56.1	66	54.5	57.5	58.8	60	54	63.8	61.1	60.7	57.8	68.8	64.4	57.2	55.6	64.5	57.2	59.5	61.2	60.6	60.1	70.9	59.3	57.1	56.7	58.8	66.9	64.8
77. OsCPK20	40.3	38.6	47.2	47.7	43.4	44.1	54.9	54.4	43.7	51.3	48.6	49.2	52.7	55.2	43.4	41.9	45.9	44.7	43.1	42.8	45.1	43.6	46.2	47.6	45.8	48.1	49.2	45.2	43.3	52.1	48	55.4	44.4	46	41.4	39.7	45.8	49.5	44.8	45.6	55.5	54	45.1	52.8	49.6	49.7	53.7	43.1	46.6
78. OsCPK21	52.8	50.9	52.8	48.2	52.8	52.7	57.1	57	54.5	56.8	49	48.8	56.4	55.4	52.6	52.1	54.4	51.8	52.7	52.5	53.5	50.7	52.4	58.5	50.3	52.7	48.9	50.4	53.1	56.8	48.6	57	50.9	54.8	53.9	52	55.1	51.5	53.9	54.5	57.5	58.7	55.7	58.7	51.7	51	58.8	53.7	54.1
79. OsCPK22	48.9	45.6	52.8	46.9	48.9	49.1	52.5	52.1	51.2	50.7	51.9	50.6	53	52.2	47.5	49.1	51.2	50.5	49.9	46.8	50.1	44.5	51.2	47.1	53.7	49.3	49.2	50.5	47.7	51.8	48.5	51.9	52.2	51.9	48.2	47.6	51.6	54.4	50.9	50.7	51.5	52.6	50.9	53.9	53.5	48.5	53.7	48.5	50.9
80. OsCPK23	57.2	53.9	57.5	58	64.5	65.2	59.8	59.2	57	57.3	57.9	56.9	57	60.4	56.9	52.7	60.3	53.6	56.8	55.9	56.8	53.2	55.5	55.5	56.3	63.1	52.8	52.8	55.9	58	53.1	59.2	56.8	59.7	57.4	55.8	60	58.6	64.8	65.1	59.2	59	57.8	57.8	58	57.3	57.1	56.2	59.6
81. OsCPK24	57.6	52.6	59.4	66	60.6	61.6	58.5	57.6	57.3	56.6	66.1	64.9	58.2	56.4	55.3	51.8	59.4	54.1	55.3	57.2	57.4	52.8	57.9	52.5	56.4	61	53.8	54.1	56.1	56.1	55.3	56.5	59.2	61.8	58	55.8	61.4	68.9	62.3	62.6	57.5	57.7	59.3	58.7	68	66.3	59.7	55.7	60.4
82. OsCPK25	54.8	51.4	61.3	53.3	56.4	57	57.6	57.5	60.1	56.3	54.2	54.9	57.6	55.9	58.3	53.3	67	53.8	58	55.1	59.4	53.9	56.6	54.6	53.4	55	54.2	53.3	58.1	56.8	54.6	57.2	57.3	67.7	56.4	54.5	63	56.6	57.8	56.8	57.6	57.6	61.2	59.2	57.1	56	59.9	59.3	66.5
83. OsCPK26	54.7	51.6	61.3	53.3	56.6	57.2	58	57.6	60.3	56	54.4	54.8	58.1	56	58.4	53.2	67	53.9	58.5	55.4	59.6	53.6	56.7	54.5	53.5	55.2	54.5	53.3	58.2	56.7	54.9	57.1	57.6	67.1	56.3	54.6	63.2	56.6	58	57	57.8	57.7	61.5	58.9	57	55.5	60	59.4	66.7
84. OsCPK27	65.6	62	54.9	51.8	58.2	56.3	52.3	51.5	53.7	53	52	50.5	51.6	50.7	53.8	52.4	54.9	48.1	54.2	61.4	53.1	49.7	50.8	51.8	53.5	56	45.5	48.4	55.2	51.7	46.1	52.3	51.9	54.5	64.7	65	55.4	54.7	59	56.8	52.2	52.1	55.3	54.7	53.6	52.2	52.3	56.8	53.8
85. OsCPK28	58.4	53.3	60.8	64.6	60.7	62.2	57.9	57.9	57.5	56.6	65.5	64.1	58.7	57.4	55.9	52.4	60.6	53.1	55.9	58	57.6	54.9	57.9	53.3	55.3	61.3	53.8	54	56.3	58	54.6	56.6	59.7	61	59.5	56.7	61.3	67.9	62.3	62.8	58.9	59	59.5	59.2	66.3	64.7	60	56.6	60.8
86. OsCPK29	54.2	51.8	55.7	51.9	54.3	54.4	60.3	61.8	54.2	61.2	52	51.8	59.8	59	54.7	53.3	56.2	51.9	54.3	54.9	53.7	52.4	54	61.4	51.8	52.9	50.4	52.7	54.1	61.4	50.7	61.4	53.6	58.2	55.3	54.1	56.6	53.9	55.1	55.7	61	61.9	56.2	62.6	53.8	53.3	61.1	56.2	56.4
87. OsCPK30	52.8	52	51.5	48.9	51.9	50.1	52.3	51.1	52.1	52	48.7	45.4	51.3	50.4	52.2	56.3	50.5	51.8	50.8	53.1	49.6	48.7	49	52.6	49	49.1	47	54	52.8	51.3	46	50.5	51	51	54.2	54	50.9	49	51.9	51.7	50.9	50.8	53.5	52.4	48.9	47.4	50.9	52.9	51
88. OsCPK31	51	49	50.5	47.5	49.2	49.7	49.6	48.9	49.6	50.9	47	46.5	50.1	48.9	49.6	48.8	50.9	49.6	49.3	50.3	48.8	49	48.5	51.8	48.4	48.7	46.5	48.8	48.6	49.2	46.4	49.4	49.1	50.8	50.9	51	51	48.6	49.1	49.9	50.3	51.4	50.5	51	47.6	47.6	49.4	50.7	51
89. Bra034407	54.6	50.9	58.7	84.5	59.8	61.3	58.8	57.6	57.4	58.2	89.4	70.3	57.7	58	56.4	50.3	57.2	52.3	54.7	54.9	58.3	53.9	58.4	53.7	54.5	61.1	57.1	54.8	55.8	58.5	57.9	57.5	58	59	56.5	54.3	58.4	86.5	62	60.3	58.7	58	58.3	58.8	99.1	70.9	59.2	54.6	58.2
90. Bra006881	53.6	50.9	59.3	57.5	57.5	59.7	66.7	66.9	59.5	67	58.3	58.7	90.3	66.4	56.6	54.1	62.6	56.3	57.7	54.6	58.8	53.9	59.3	59.2	54.6	57.1	55.3	57	56	68.4	55.6	65.9	60.2	61.5	56.9	54.2	59.7	58.8	60.3	58.8	68.4	67.9	59.8	68.9	58.9	59	98	56.3	61.1
91. Bra012835	53.7	51.5	59.9	57.9	57.1	59.5	67.5	67.4	59.9	67.3	57.8	59.9	88.9	65.8	57.8	53.7	62.9	55.8	57.6	55.1	59.6	54.1	59.4	58	54.1	57.4	56.8	55.6	54.9	67.9	56.1	65.6	61.2	62.3	57.8	54.7	60.6	59.3	60.3	58.5	68.6	67.5	61.9	69.2	59.5	59.5	91.7	56.8	62.6
92. Bra007334	54.6	53.9	59.7	56.5	59.7	60.8	70.7	70.2	60.3	64.6	57.1	56.2	66.2	77.9	59.2	55.4	61.7	55.4	58.8	57	60.6	54.2	59.6	61.5	56.2	57.6	55.3	56.9	57.8	65.7	55.7	89	58.7	61.6	56.7	55	58.9	56.5	60.3	60.3	70.9	71.8	61.4	66	57.2	56.3	66.4	58.7	61.5
93. Bra003287	54.8	53.4	59.5	56.6	59.6	60.2	71.9	71.1	60.5	66.1	57.4	57.6	66.6	79.4	59	54.4	61.2	54.9	57.9	56.7	61.2	54.5	59	60.8	56.8	57.1	55.3	56	56.4	66.4	54.4	89.4	59.1	60.6	55.9	54.5	59.3	57.6	60.3	59.3	71.8	72.8	61.7	66.2	57.5	57.8	67.2	58.6	60.8
94. Bra009420	86.2	76.5	56.8	56.8	65	64.4	56.9	56.4	58.3	57.5	56.9	57	56	56.8	60.2	55.2	58.7	52.6	58.5	68.9	59	54.1	56.5	56.1	58.7	60.2	51.6	52.1	59.7	56.1	51	57.2	57.4	59.4	87.7	80.2	57.5	56.6	64.9	65.1	57.7	56.9	59.5	56.9	55.6	57.3	55.9	60.6	59.1
95. Bra005824	85.6	75.8	56.6	55.5	64.1	61.4	55.6	54.2	56.7	56.8	56.3	55.9	55.7	54.8	59.1	54.4	57.4	51.4	57.2	67.8	56.8	53.3	55.2	53.8	57.3	58.9	49.9	52.4	59.6	56.8	49.3	56	56.5	57.5	94.6	79.3	56.1	56.5	63.5	63.9	55.6	55.6	58.2	56.9	55.7	56.8	56.1	60.4	58.3
96. Bra008910	55.9	53.9	66.9	58.4	60.7	62.5	59.6	61.3	64.6	59.5	57.7	60	61.2	60.3	63.6	54.6	89.7	55.9	60.7	58.4	64.7	55	62.5	56	58.2	60.2	58.5	56.8	59.8	59.1	59	59.7	66.2	84.4	58.4	56	67.1	58.1	62.1	62.5	60.5	62.5	66	59.1	58.2	60.4	61.2	62	92.6
97. Bra006142	56.7	53.7	66.6	58.7	60.6	62.7	59.6	61.4	65.6	58	58.7	59.3	61.4	59.7	63.2	55.2	89.7	56	61.8	57.2	65.3	54.8	63.5	56.3	58.5	59.8	58.9	56.6	60.4	58.7	58.8	60.8	65.6	84.5	58.4	56.5	67.2	57.9	61.6	62.9	60.9	61.7	65.9	58.1	57.8	59.9	61.2	61.4	96.9
98. Bra023367	51.3	49.1	62.2	60.6	56.3	58.6	59.1	59.7	59.3	57.6	59.3	61.2	59.8	58.5	58.2	50.9	80.8	54.6	56.6	51.8	59.7	58.2	59.3	55.5	51	58.8	58.4	55	54.3	57.5	58.2	58.8	61.8	77.4	53.5	51.5	62.7	59.5	57.8	58.2	58.7	59.4	60.4	56.9	58.5	62.3	59.4	56.1	83.3
99. Bra002237	48.9	46.7	54.8	58.2	51.7	54.2	76.8	81	54.4	62	59.2	59	64.3	64.4	52.5	49.1	57.7	49.2	51.8	50.1	54.3	51.1	54.1	55.1	50.4	54.1	57.1	51.8	50	61.4	57.7	65.6	56.3	57.1	50.5	48	54.9	57.4	52.7	53.7	77.4	82.3	55.1	61	59.5	57.9	63.8	51.6	57.7
100. Bra020040	53.8	52.4	60.2	58.3	59.1	60.6	83.8	89.5	60.2	67.2	58.7	57.2	68.7	70.9	58	53.8	62.8	54.5	57.5	55.8	60.4	53.5	59.6	62.5	55	56.6	55.3	57.5	55.9	66.4	55	71.9	59.5	61.5	55.6	54.2	59.6	57.4	59.6	60.2	83.9	96.3	61	66.4	59.3	57.1	67.8	57.9	62.1
101. Bra012058	51	48	54.9	52.3	55.7	55.9	54.8	55.6	56.9	54.6	53.6	53	55.5	55.3	55.4	69.7	56.6	71.7	55	52.1	56.8	51.3	54.7	52.3	54.4	53.9	52.6	86.9	55.1	54.9	52.7	54.4	55.9	56.5	52.6	50.9	54.4	53.9	56.2	55.5	55.5	57.4	56.9	54.5	55.1	53.4	56.4	54.5	56.3
102. Bra037181	52.1	49.4	54.9	52.3	55.1	56.7	56.5	55.2	58.1	55.3	53.6	50.7	55	54.5	55.6	70.2	55.6	71	56	53.4	56.5	51.9	55.8	53.2	53.2	53.9	52.6	86.6	55.5	54.7	53.1	55.7	55.8	55.5	53.6	51.5	54.6	53.1	56	56.2	56.4	57	56.2	55.3	53.8	53.4	55.6	55	54.9
103. Bra002231	56.2	53.5	66.3	59.1	60.9	61.9	60.6	61	65.1	58.6	60	61.4	62.2	60.3	63.4	54	84.3	55.5	62.5	57.6	64.8	55.7	63.3	56	57.9	59.6	60	56.7	60.7	59.7	59.9	60.5	66.4	87.7	58.6	56.5	67.1	60	63.2	62.4	61	61.1	65.1	60.7	60.4	61.5	62.4	62.3	84.4
104. Bra020035	56.5	53.7	67.1	59.1	61.4	62.2	60.7	61.7	64.9	58.7	59.8	60.7	62.4	59.8	63.7	53.6	84.2	56.3	61.2	57.5	65.2	55.7	63.7	56.1	57.4	60.1	59.1	56.1	60.2	59.8	59.9	60.9	66.4	88.4	58.2	56	67.2	59.4	62.1	62.2	60.7	61.2	65.2	59.5	60	61.9	61.2	61.6	84.7
105. Bra013575	58.4	56.9	63	54.2	60.5	60.8	57.4	57.4	67.8	58.6	55.5	55.5	55.1	57.2	84.8	54.4	61.2	53.5	68.5	61.1	74.8	63.9	70.3	55.6	55.7	57	62.7	52.9	65.5	56.4	62.7	57.1	65.9	60.5	61	59	62.4	54.4	60.4	61.7	57.7	58.2	69	56.8	54.9	55.1	56.4	96.9	61.5
106. Bra013719	55.7	52.3	87.8	58	59.1	59.7	58.1	60	63.6	58.5	57.5	58.4	60.1	59.3	64.3	55.1	66.5	56.8	61.9	56.3	65.2	55.2	63.2	54.3	58.4	59	58.6	56.8	61	59.2	59.6	59.4	64.3	66.7	56.8	55.1	98.2	58.6	60.7	60.4	59.2	59.4	63.3	58.9	58.6	58.3	59.4	63.4	67.2
107. Bra019284	55.5	52.8	87.8	56.6	58.3	59.2	58.4	59.1	63.6	58.6	57.9	57.8	60.1	58.3	63	54.8	66.6	56.3	61.1	56.2	63.7	54.1	60.9	54.2	57	58.1	56.6	56.6	61.6	59	58.3	59.2	64	65.9	57.4	55.8	89.6	57.8	61	60.4	60.1	59.7	64.6	59.7	57.3	57.6	60.7	62.8	66.4
108. Bra009697	46.8	48.3	39.4	38.9	42.1	42.4	37.2	38.1	38.7	38.9	39.2	47.6	37.9	37.3	40.5	39.8	39.8	35.9	39.4	44.7	38.5	41.8	37.2	41	40.4	39.4	35.3	36.2	41.7	37.9	35.4	37.5	37.4	39.1	45.5	47.2	39.2	40	42.3	42.6	36.9	36.3	39.4	37.7	39.7	47.7	37.9	41.9	39.3
109. Bra026489	54.5	53.1	58.2	68.2	58.2	61	56.3	57.3	55.2	56.2	70.1	87.1	58.4	56.7	56.1	50.5	59.5	52	54.4	57.2	57	53.5	57.9	50.7	55.6	60.4	58.6	54.3	56.1	57.4	58.3	55.8	56.9	59.7	56.8	54.9	59.3	68.9	61.1	60.8	57.4	56.3	58.4	58	70.1	96.5	58.1	56	60.3
110. Bra029378	53.6	50.9	57	66.1	57.1	60.2	56.6	56.3	56	56.5	67.8	85.8	56.8	55.9	55.4	50.4	58.2	52.1	53.9	55.7	57.2	53.3	56.7	50.3	53.1	58.7	59.1	53.5	53.6	56.8	58.6	54.9	56.8	58.8	55	53	57	66.1	58.9	59.5	56.5	55.1	56.7	56.7	67.4	83.7	56.4	53.7	58.8
111. Bra025696	54.9	51.7	59.2	56.8	58.9	60.7	64.2	63	57.3	78.8	57.5	57.9	66	62.2	57.9	53.1	60.7	54.8	57.6	56.2	56.8	53.2	56.5	56.6	55	56.3	53.9	55.9	56.2	75.5	53.9	62.1	58.3	60.5	57.7	53.3	60.2	58.8	60.7	60.7	64.7	64	58.6	83.7	58.3	58.1	68	58.2	60.4
112. Bra031055	53.9	50.8	58	57.5	57.1	59	66.4	65.5	58.1	83.9	57.7	57.9	66.8	64.2	55.8	51.3	60.2	55.4	56.9	54.9	58.2	54.1	56.9	58.6	55.3	57.2	53.4	55.5	55.8	79.7	52.1	64.2	57.4	59.6	57.5	52.8	59	60	59.9	59.3	66.7	65.7	59.3	95.6	59.2	58.5	68.6	56.5	58.9
113. Bra015896	54.8	51.4	58.7	57.4	58.6	59.5	66.7	65.8	58.4	82.4	57.8	57.6	67	63.7	57.3	53.1	60	53.3	58.2	56.4	57.6	54.9	57.7	60.1	53.7	54.8	52.7	54.6	56.9	87.8	52.5	65.4	57.3	60.8	58.7	55.4	58.6	58.8	61.1	60.1	66.2	66.2	58.7	83.9	58.1	58.3	68.8	58.3	59.5
114. Bra015796	57.2	54.7	65	60.8	61.5	62.4	58.3	57.9	64.7	58.2	60.4	59.8	58.5	57.8	64.7	53.7	63.9	54.5	62.7	58.2	66.1	56.6	64.1	52.3	56	60	58.9	57.5	83.4	59.1	59.8	58.1	66.5	63.1	58.1	57.6	65.4	60.2	63.5	62.4	58.5	58.5	65.4	57.7	59.7	59.5	59.6	64.8	63.9
115. Bra008879	54.7	52.6	60.4	58.4	57.5	60	90.2	84.3	59.6	66.8	58.3	57.9	68.9	70.4	59.4	55.1	61.2	56	58.9	55.3	61.9	55.3	60.3	61.5	56.5	57.1	55.4	56.6	56.5	68	55.6	70.7	60.5	60.8	56.2	54.3	58.7	58.2	59.5	59.9	97.4	83	60.9	66.8	59	58.6	68.7	58.4	60.9
116. Bra017746	50.7	50.3	55.3	52	56.6	55.7	55.9	55.8	58.2	55.4	53.1	52.3	54.4	55.2	57.2	75.8	56.8	86.8	56.3	52.9	55.5	51.2	54.4	54.3	54.2	53.3	52.3	69.9	54.8	55.7	52.2	55.6	56.3	56.1	52.2	50.7	55.8	52.3	55.1	57.1	56.8	56.4	57.3	54.8	51.5	52.1	55.6	55.9	55.5
117. Bra029859	54.3	60.5	38.2	36.1	42	41.1	36.6	36	38.2	36.7	36.1	36.8	36.5	36.2	39.7	38.5	37.7	36.3	38	46	38	39.8	36.2	40.2	39.7	39.4	33.9	35.4	41	36.2	33.9	37.1	37.3	37.2	52.7	62.7	37.5	35.9	41.6	41.8	36.5	36	38.3	35.8	35.2	36.5	35.9	40.5	38
118. Bra001373	53.9	59.1	37.1	36	41.8	41	36.2	35.2	38	36	35.9	36	36.5	35.3	39.1	37.7	37.4	35.3	37.5	45.8	37.7	39.6	35.3	39.8	39.1	38.2	33.2	34.8	40	36.2	33.6	36.4	36.6	37.5	51	57.1	37	35.5	40.5	41.6	35.6	36	37.5	35.6	35.3	36.3	35.4	40.4	37.6
119. Bra000684	54.9	51.3	58.9	88.4	60	61.6	57	56.5	56.2	57.4	85.8	69.2	57.8	57.1	56.1	51.2	57.7	51.5	55.3	55.7	57.6	54.1	57.9	53.2	54.6	61.1	57	53.8	56.2	58.5	58.2	57.1	57.5	58.2	57.7	54.4	59.1	98.1	62.9	61.3	57.9	58.4	57.9	59.4	86.4	69.7	59	54.8	58.4
120. Bra011605	61.9	58.6	60	63.2	87.1	84.1	60	58.7	62.3	60.4	62.8	61.4	60.3	58.6	62.4	55	61.9	55.7	60.7	63.4	61.2	55.3	59.7	55.1	58.7	71.4	53.5	55.2	61.4	60.1	53.8	59.8	61.4	62.5	64.2	63	60.6	62.6	96.4	83.5	59.6	59.6	62.9	61.7	62	62.3	61	60.9	62.4
121. Bra001789	57.7	54.1	64.4	57.6	61.5	62.8	58.8	59.3	89	58.9	58.3	57	60.2	59.4	69.2	55.5	65.3	55.6	66.4	58.6	70	58.6	66.5	55.1	56.5	57.5	60.9	55.5	63.7	59.4	60.7	59.2	80.4	64.8	58.5	56.6	63.8	57.3	63.8	62.2	59.6	60.7	96.4	59.3	57.8	57.7	60.3	69.3	65.8
122. Bra029513	49.5	48.4	59.1	59	56.2	56.9	55.9	55.7	60.8	54.5	60.2	60.9	55.8	57.1	65.5	48.8	60.1	51.3	58.8	53	67.9	66.4	68.7	51.4	53	54.7	72.4	52.4	55.4	55.4	72.8	54.6	62.6	59.5	51.9	50	59.1	59.6	56.4	56.1	57.3	55.8	61.2	55	60.4	59.5	55.8	62.8	59.4
123. Bra018504	56.4	53	64.5	59.1	60	61.2	59.4	59	71.5	58.2	60.3	59.9	59.2	59.8	77.2	54.5	65.8	57.3	67.6	57.5	86	63.8	82.7	53.5	57.7	59.2	70.1	57.5	63.2	58.5	70.7	60.2	72.2	66	58.3	55.8	65.5	60.5	61.5	62.5	60.7	59.9	71.9	59.1	60.3	59.9	61.6	75.4	65.8
124. Bra024487	52.9	51.8	53.3	49.9	55.3	54.4	52.7	51.7	55.8	53.5	50.6	49.3	52.3	52.6	54.8	87.3	53.7	73.3	53.4	56	53.8	51.4	52.9	55.5	52.6	50.7	48.8	68.3	53.2	53.7	48.1	54.2	54.4	53	54.8	53.9	53.2	50.4	54.5	54.8	53.6	51.8	55.7	53	50.5	49.4	52.8	54.1	54
125. Bra018236	54.3	52.9	53.3	53.7	56.1	55.7	62	61.6	54	61.4	52.6	52.2	60.3	59.6	54.5	54.5	56.8	52.7	57	54.9	55.4	56.1	54.8	90.1	52.8	53.5	51.5	52.3	55.7	61.5	51.5	60.5	53.8	55.7	55.9	55.2	54.4	53.8	55.8	56.1	62.3	61.9	54.7	59.9	53.2	52.1	60.1	56.1	56
126. Bra021727	54	51.6	52.9	53.2	55.8	54.6	61.1	60.5	55.1	61.2	52	52.5	59	59	54.3	54.9	56.5	52.6	56.5	54.7	55	54.7	54.1	86.3	53.1	51.7	51	51.8	55.1	61.1	51.6	60.3	53.8	55	55.4	53.8	54.2	52.2	55	55	61.5	60.8	55.2	60	52.4	51.7	59.2	55.1	55.7
127. Bra022844	51.3	49.3	53.7	54.9	56	57.4	63.3	63.2	55.2	61.6	54.1	53.4	60.1	61.6	55	54.5	57.4	54.6	55.3	52.8	56	55.5	55.2	85.6	50.7	55.4	53.7	54.2	54.3	61.3	53.5	62.3	55.5	56.2	53.3	51.7	54.3	56.3	56.6	57.6	64.2	64.2	56.4	60.8	55.9	53.8	59.8	54.2	56.4
128. Bra017283	57.7	54.9	56.4	54.5	57.6	59.5	55.8	55.9	58	54.7	55.7	55	56.8	56.1	56.7	54.1	56.8	54	56	58.3	59.1	49.7	59	51.4	86.8	57.2	52.2	54.5	54.7	53.8	52	56.3	58.9	57.1	57.6	58.4	57.2	54.3	59.2	59.5	56.7	56	57.2	54.2	54.5	54.1	55.3	55.4	57.6
129. Bra000105	66.5	63.8	58.4	58	65.2	64.7	56.6	56	60.4	58.2	58.3	58.4	57.3	56.5	61.6	55.7	59	53.1	60.8	86.9	60.9	55.2	59	55.3	59	59.9	54.9	54	60.7	58	54.1	58.8	60.3	57.9	69.2	65.9	59.1	58.3	65.3	65.5	57.7	57.7	61	58.7	57.6	59	57.6	62.2	59
130. Bra004656	54.1	51.7	59.5	57.8	57.9	58.8	70.3	70.5	58.5	65	58.3	57.8	65.9	87.1	58.4	53	61.5	55.6	57.9	55.4	59.3	55.4	59.3	59.7	56.8	57.7	55	55.9	55.2	65.5	54.4	79.7	59.4	60.9	56.8	54.9	60.6	57.7	58.4	59	70.6	71	59.7	64.6	58.3	58	66.2	56.8	61.9
131. Bra016909	53.4	50.7	59.5	57.1	58.5	59.3	70	70.1	58.4	65	58.1	58	65.9	87.3	58	52.7	60.8	54.2	57.4	54.5	60.7	54	59.8	60	56	56.8	56.1	55.8	55.8	64.8	55.9	78.7	59.4	60.5	55.7	53.5	59.6	57.1	58.4	58.8	71.1	70.2	59.1	64.6	58.4	58.5	65.8	57.2	61.1
132. Bra009653	62	59	59.7	63.3	82.9	90.5	60.2	59.4	62.9	60.2	62.9	62.2	60.3	60.3	62.6	54.3	62.7	56.9	61.9	64.2	63.1	55.6	61.3	55.6	59	71.3	54.6	56.4	61.1	60.6	54.9	60.6	62	62.8	62.4	60.9	60.5	63.3	83.2	90.9	60.1	60.5	62.8	60	62.2	61.5	60.3	61.8	62.5
133. Bra037277	62.4	59.2	60.1	61.8	83.9	89.9	60.3	59.5	62.9	59.8	61.7	61.7	58.8	58.3	63.6	55.8	62	55.5	62.2	64.4	62.4	55.4	60.8	56.1	58.8	70.4	53.5	55.7	60.3	59.7	53.5	59.5	60.8	61.7	63.7	62	60	60.9	83.9	97	59.5	58.9	62.7	60.1	60.6	60.8	58.8	62.1	62.9
134. Bra002324	54.9	52.4	57.5	68.6	59.7	62.4	56.8	57.8	55.8	57.5	70	86.9	57.5	56.9	56.3	51.3	58.7	52.2	54.6	57.2	58	53.7	57.6	51	55	60.9	58.2	54.5	55.4	58.3	58.5	56.4	56.9	59.7	56.7	54.7	57.3	68	61.7	62	57.8	56	57.5	57.2	69.5	84.9	57.5	54.4	59.2
135. Bra019281	55.5	52.8	87.8	56.6	58.3	59.2	58.4	59.1	63.6	58.6	57.9	57.8	60.1	58.3	63	54.8	66.6	56.3	61.1	56.2	63.7	54.1	60.9	54.2	57	58.1	56.6	56.6	61.6	59	58.3	59.2	64	65.9	57.4	55.8	89.6	57.8	61	60.4	60.1	59.7	64.6	59.7	57.3	57.6	60.7	62.8	66.4
136. Bra019282	41.5	38.8	63.1	48.5	44.4	45	44.3	46.1	47.7	43.4	50	50.3	45.1	44.6	46.9	40.4	50.7	43.1	45.4	42.2	48.4	44	47.1	42.5	44.5	46.3	50.5	44.1	44.8	44	51.3	46.3	49.6	50.1	42.8	41.3	65.8	48.1	45.2	45.5	45.9	46.6	48.3	44.3	48.4	49.3	45.6	45.7	50.9
137. Bra021305	55.1	51.3	61.6	58.7	59.6	59.6	58	57.2	64.5	58.7	58.8	57.9	59.2	57.4	65.1	53.8	61.4	55.4	80.5	56.2	66.7	58	64.6	54.1	56.2	56.1	60	55	61.8	58.2	61	57.1	66.6	60.8	55.5	53.9	60.8	57.2	59.3	60.2	58.4	57.3	64.8	56.3	57.2	58.1	58.4	63.9	60.8
138. Bra029377	46.6	44.7	49.4	58.6	49.7	52.5	48.3	49	47.6	49.4	59.2	72.5	50.7	49.4	48.5	43.4	49.1	47.3	46.3	48.2	49	48.1	48	45.3	47.3	53.7	52.1	47.1	47.6	49.7	52.2	48.7	48.8	50.2	48.4	47	49.4	59.1	51.8	51.9	49.2	47.5	49	50.2	58.9	71.5	50.2	46.1	51.3
139. Bra033476	54.4	50.6	59.5	57.5	57.4	59.2	67.2	67.2	59.9	65.8	58	58.3	90.2	64.8	56.6	55	63.1	55.9	57.2	54.4	57.8	54.2	58.3	58.5	54.1	58.1	54.9	57.4	55.2	67.7	55.1	65.3	60.2	62.3	57	54	60.3	59	60	58.7	68	67.4	60.2	68.1	59.7	58.5	93.3	55.8	61.4
The upper triangle of the table displays the alignment identity score, whereas the lower triangle of the table displays the alignment similarity score.
[truncated: 90 more columns]

## Sheet: proteins
Table S2B: Amino acid residue similarity of BnaCPK proteins compared with each other and with those from Arabidopsis,rice and Chinese cabbage.
	1. BnaCPK1	2. BnaCPK10	3. BnaCPK11	4. BnaCPK12	5. BnaCPK13	6. BnaCPK15	7. BnaCPK2	8. BnaCPK21	9. BnaCPK28	10. BnaCPK29	11. BnaCPK3	12. BnaCPK4	13. BnaCPK5	14. BnaCPK6	15. BnaCPK7	16. BnaCPK8	17. BnaCPK9	18. BnaCPK17	19. BnaCPK18	20. BnaCPK24	21. BnaCPK30	22. BnaCPK32	23. BnaCPK34	24. AtCPK10	25. AtCPK11	26. AtCPK12	27. AtCPK13	28. AtCPK14	29. AtCPK15	30. AtCPK16	31. AtCPK17	32. AtCPK18	33. AtCPK19	34. AtCPK1	35. AtCPK2	36. AtCPK20	37. AtCPK21	38. AtCPK22	39. AtCPK23	40. AtCPK24	41. AtCPK25	42. AtCPK26	43. AtCPK27	44. AtCPK28	45. AtCPK29	46. AtCPK30	47. AtCPK31	48. AtCPK32	49. AtCPK33
1. BnaCPK1		44.6	51.6	51.5	44.9	48.9	76.2	49.4	36.9	48.7	49.1	51.2	57.9	57.3	43.4	42.9	49.2	50.9	34.6	37	43.6	42.7	47.2	45.3	51.9	52.1	44.6	40.8	47	37.6	52.1	34.7	47.6	84	74.2	65.7	49.1	37.3	45	38.6	47.2	37.9	38.6	35.8	47.4	43.3	40	42.5	48.6
2. BnaCPK10	59.6		50.6	49.4	66.7	45	46.3	48.1	38.1	44.6	47.6	49.5	49.9	50	64.3	65.3	46.8	50.3	35.7	51	84.9	62.9	47.3	90.3	50.2	49.6	66.5	61.7	45.3	38.1	50.9	37.2	46.7	47.2	44.5	45.3	47.2	39.9	45.6	52.7	38	36.3	40.1	38.4	43.7	84.2	40.7	62.7	48.1
3. BnaCPK11	62.7	67.6		70.6	49.8	48.6	51.5	52.7	38.9	50.4	51.9	94.2	58.9	58.4	48.8	49.3	50.3	52.7	35.8	41	50.4	48	50.7	50.1	97.6	70.7	48.9	48.8	48.7	37	52.7	37.5	46.3	52.9	49.5	51.5	52.8	45.5	50	43	41.8	46.9	47.1	39.2	49.1	50.7	49.3	48.7	52
4. BnaCPK12	62.4	64.6	83.3		49.2	48	50.2	51.2	38.8	48.7	51	69.4	57	56.7	48.3	48.7	50.3	53.8	36.3	38.4	48.7	47.2	50.1	49.2	70.9	87.1	48.9	47.5	47.7	37.2	53.8	36.7	46.7	52.3	48.9	52	51	44.6	48.9	40.5	40.4	44.9	45.7	39.8	47.2	48.6	48	47	51.3
5. BnaCPK13	59.9	78.8	66.7	65.2		45.7	44.5	50.1	38.7	43.5	49.5	48.3	49.4	50.1	67.3	68.5	46.7	53.6	36.7	51.5	66.8	63.5	50.5	67.4	49.4	50.5	96.2	62.3	47.3	36.8	54	37.1	45.6	46.3	43.3	43.3	50.1	41	49.6	53.9	37.2	36.4	42.5	39.5	42.2	66.2	42.9	63.6	48.5
6. BnaCPK15	65.7	64.6	65.1	65.3	66.5		50.9	76.2	40.1	60.5	55.4	47.9	52	53.7	45.8	45.5	67.1	56.3	40.6	38.6	44.5	44.5	53.6	45	48.2	48	45.5	44.6	85.3	41.4	57.6	39.9	65.6	51.9	49	49.8	76.9	49	68.1	40.3	39.6	35.3	53.5	39.2	59.9	43.8	54.5	44.2	64.2
7. BnaCPK2	85.8	60.5	64	63.7	60	69		50.6	37.8	49.8	48.9	52.1	57.4	57.4	43.9	44.5	50	51.8	36.9	38.5	45.4	43.9	47.6	46.6	52.2	51.7	44.8	42.1	48.1	39.2	52.3	37.3	47.7	83.2	86.5	66.5	50.6	38.1	47.4	39.2	49.3	38.3	38.4	37.6	49.5	45.2	39.7	43.2	49.2
8. BnaCPK21	65.1	66.5	72	70.3	70.8	84	67.4		41.6	63	60.5	52	55.9	56.4	48	49	70.5	61.9	42	41.5	48	46.8	57.6	47.9	53.7	52.3	49.4	47.8	78.2	42	62	42.1	68.4	51.4	49.1	49.5	92.1	54.1	79.2	42.8	40.5	38.7	60.6	41.8	60.7	47.3	61.9	46.1	71
9. BnaCPK28	54.2	59.1	59.1	58	61.3	60.4	56.2	62.8		41.8	42.4	39.1	39.4	38.3	37.9	36.9	40.6	42.3	71.2	33.4	38.9	37.4	39.3	37.7	39.5	38.6	38.3	36.9	41.1	74.3	42.5	72.3	38.7	38	36.2	38.1	41	31.6	39.6	34.4	34	27	37.2	89.6	39.9	38.9	36.7	37.7	40
10. BnaCPK29	63.5	66.1	67.5	69.1	65.6	75.6	65.3	79.4	62		58.5	50.4	53.1	53.8	45.3	44.1	63.1	57.1	40.4	39	44.3	44.1	52.8	44.7	50.9	49.6	42.6	41.4	60.1	40.1	57.5	39.1	59	50.1	47.8	50.8	62.4	43.9	55.3	40.3	41.3	37.9	49.4	41.3	86.1	44.2	50.4	43.3	62.5
11. BnaCPK3	64.1	66.5	69.7	70.9	69.3	72.6	65.6	78.9	62.4	75.8		51.4	55.1	54.8	49.7	49.7	59.5	64.8	42.2	41.9	48	49.7	60.8	49.6	51.9	52.1	49.5	47.5	57.1	41.8	65.5	41.7	57.4	51.2	47.6	50.9	59.9	45.3	55	44.1	41.3	39	50.8	42.7	55.2	48.9	51.3	50.2	61.9
12. BnaCPK4	62.2	66.7	97	82.8	66.9	64.9	64.5	71.8	58.3	68	69.7		59.1	58.4	47.7	47.8	50.2	52.4	36.3	40.8	49.4	47.3	49.8	49.7	94.4	69.9	48.5	46.6	48.1	36.1	52.1	36.9	47	52.5	49.2	52.1	51.4	44.7	48.8	43	41.6	47	48	39.2	48.9	48.8	48.8	47.1	51.7
13. BnaCPK5	70.5	66.6	73.6	72.1	66.2	68.2	71.5	70.8	59.4	71	71.9	73.4		88.5	49.2	50.6	53.1	56.2	38.9	41.8	50	48.7	53.6	50.4	60.1	58	49.4	49.3	52.2	39.3	57.2	37.7	51.3	59.2	56	59	54.5	42.9	52	43.4	45.6	53.9	44.5	39.2	49.3	50.2	47.3	48.5	54.3
14. BnaCPK6	70.8	67.5	73.7	71.4	66.8	69.5	72.8	71.5	59.3	71.9	73.9	73.5	94.3		49	49.9	53.5	55.9	38.4	41.1	50.1	47.9	54	48.7	59.2	58.2	49.3	48.5	53.7	38.6	56.8	37.6	51.1	59.1	55.8	58.2	56.3	42.4	52.3	42.4	44.9	54.5	43.4	38.8	50.5	49.2	46.3	47.6	54.1
15. BnaCPK7	59.2	78.8	67.9	66.5	81.4	65.4	61.1	69	60.7	67.1	69	67.1	68.1	67.9		88.1	47.3	51.5	35.6	51.6	64.4	73.2	48.1	65.6	48.2	48.9	66.9	72.4	46.5	36.4	51.3	37.2	43.5	44.7	42	44.4	48	38.7	48	54.1	38.5	34	41.8	38.3	43.3	65	42	74.4	48.6
16. BnaCPK8	60	80.3	67.8	66.5	81.5	66.1	61.6	69.1	60.9	68.2	70	68.4	68.8	68.2	92.9		48.2	51.5	36.4	52.9	65.1	73.3	49.2	66.3	49.3	49.2	67.8	72.5	46.6	36.5	51.7	36.9	44.3	44.7	42.2	43.7	48.1	39	48.2	54.2	38.7	34.6	42.7	38.1	43.6	65.9	43.7	73.8	48.6
17. BnaCPK9	65.4	68	67.5	67.5	69	80	66.8	82.9	62	78.3	77.6	68.1	71.7	72.1	68.1	70.3		60.8	41	41	46.6	46.1	56.6	46.5	50.7	50.1	46.7	46.6	68.3	41	61.3	40.4	63.5	50.2	48.5	49.6	70.5	48	61.8	43.2	39	36.2	53.1	40.4	61.2	46.1	53.8	45.9	86
18. BnaCPK17	64.8	66.3	71.5	71.9	69.5	73.2	67.6	78.7	62.6	75.5	82.1	71.7	73.9	74.6	69.5	70.2	79		41.4	42.8	51.4	50.8	85.3	51.1	52.8	55.3	52.9	50.7	58.4	41.6	95.1	41.6	57	52.9	49.3	50.8	62.2	45.1	58.6	44.7	41.6	40.5	52	43.2	55.6	50.2	53.3	50.4	62.8
19. BnaCPK18	53.6	57.1	58.6	60.1	59.7	62.1	56.4	62.5	85	62.8	62.7	59.3	61.8	61.3	60.1	59.5	63.6	63.4		33.1	36.4	35.4	37.7	35.5	36.5	36.4	36.2	36.1	42.4	74.8	41.5	88.9	39.1	36.5	34.8	36.5	42.3	31.1	39.5	34.6	30.6	25.9	37	72.1	40.4	36	36.1	35.8	41.3
20. BnaCPK24	58	66.6	56.9	54.9	68.2	60.5	60.5	59.8	52.5	57.9	59	57.4	59.2	59.5	69.5	70.8	60.5	60.3	51.8		51.2	50.3	40.7	51.1	40.3	38.2	51.2	51.5	39	33.8	43.4	33.9	38.9	38.2	37.3	36.8	40.5	35.2	39.4	88.2	32.5	27.9	36	34.5	38.4	51.1	36	50.8	42.1
21. BnaCPK30	59.9	91.2	67.4	64.8	79.3	65.1	62.4	66.7	59.3	64.8	66.1	66.8	68.1	67.9	80.2	78.9	67.9	66.7	57.3	68		63.4	47.6	86.8	50	49.4	66.4	62.1	46.2	37.9	51.6	37.9	45.5	46.5	44.3	44.2	47.4	40	46.2	53.3	37.6	35.9	39.6	39.3	43.4	91.6	41.5	63.5	47.8
22. BnaCPK32	59.4	78.6	65.2	64.9	79	64.4	60	66.5	60.2	64.3	68.4	64.9	65.7	66.8	85.3	85.5	66.4	69.3	58.8	68.5	77.7		47.4	64.5	47.4	47.9	63.5	79.2	45.3	36.4	50.5	35.9	43.6	45	42.1	43.8	47	37.1	46.3	52.2	40.3	34	40.5	37.2	42.5	64.2	40.7	93.9	47.5
23. BnaCPK34	60.2	61.1	71	70.2	64.2	68.2	62.2	72.8	58.9	69.9	76.6	71	69.2	69.5	64.3	64.4	73.1	88.5	58.6	55.4	61.7	62.8		47	50	51.2	49.5	47	55.1	37.3	85.8	38.2	52.8	48.9	45.4	47.5	58.1	43.1	53.7	42.5	38.6	37.5	49.2	39.3	51.8	47.3	50.5	48.2	58.3
24. AtCPK10	59.6	95	66.1	64.2	79.4	66.1	60.8	66.1	58.7	64.6	67.5	65.9	67.2	67	79.4	80.7	66.4	66.2	56.3	67.9	91.6	79.3	60.9		49.9	49.7	66.8	62.3	45.8	37.2	51.6	35.8	46.6	47.9	45.2	44.5	46.9	40.1	46.2	52.6	38.7	35.8	40.3	37.8	43.9	86.1	40.3	64.2	47.7
25. AtCPK11	62.4	68.7	98.8	83.4	67	65.3	64.5	72.8	58.7	67.5	69.5	97	73.6	73.9	67.9	68.4	68.6	72.1	59.5	56.6	68.3	65.2	70.9	67.5		71.3	49.1	47.6	48.6	37.2	52.8	36.8	46.7	53.5	49.9	52.2	52.2	45.3	49.9	42.8	42.2	47.3	47.6	40.2	49.1	50.3	50	48.3	52.3
26. AtCPK12	63.7	66.9	84.1	93.5	66.5	65.6	64.5	70.9	58.9	68	72.2	83.2	73	72.6	68	68.7	68.6	72.8	60.1	56.1	66.8	66.2	71.6	66.4	83.8		49.6	48.1	48.3	37.4	55.4	36.3	47.7	52.9	50	50.8	51.7	44	49.8	40.4	41.6	46.1	47.8	39	48.5	50.1	49.1	47.7	51.3
27. AtCPK13	59.4	78.6	65.9	65	98.9	66	60.8	69.1	60.9	64.7	70.1	66.5	65.3	65.5	81	81.8	69	69.1	59.1	67	79.5	78.8	63.8	78.9	66.9	66.5		61.9	46.8	36.8	53.8	36.8	45.6	45.8	43.6	43.2	49.2	40.7	49.5	53.3	37.2	36.6	42.3	39.3	42.4	66	42.3	63.5	48.5
28. AtCPK14	56.9	78.8	66.8	65.1	78.5	63.7	59.3	67.7	58.3	63.4	68.1	66.8	65.9	67	86.7	86.1	67.9	67.5	58.4	67.2	77.8	89.8	61.5	77.8	66	65.7	78.3		45.4	36	50.3	36.3	44.2	42.6	39.6	41.8	46.1	38.3	48	53.8	38.2	34.7	42.3	37.7	41.7	62.8	42.1	79.8	48.1
29. AtCPK15	66.4	65.9	66.8	67	66.6	92.1	67.4	86.5	63	76.7	74.4	66.6	71.5	72.4	66.1	66.2	81.4	75.3	64.3	60.8	67	65	70.8	66.2	67	68.1	67	65.3		42.9	58.6	41.3	67.1	49.8	47.6	49.1	79.8	49.7	69.1	40	41	35.7	56	40.4	60.1	45	57.2	45.4	65.8
30. AtCPK16	57.3	57.4	56.9	57.4	59.4	64.3	58.5	61.5	84.4	59.4	61.5	56.7	59.2	59.7	58.7	59	62.2	61.5	83.2	53.6	57.8	59.9	56.7	56.7	57.4	58.3	59.2	57.6	63.7		41.1	76	39.7	40.1	38	38.4	42.1	30.9	40.5	35.5	34.3	26.1	36.2	73.6	39.9	38.3	35.8	36.5	41.7
31. AtCPK17	65.2	66.1	71.2	71.6	70.3	74.4	67.6	78.6	63.1	75.3	81.6	71.2	74.3	74.5	69.9	70	78.7	96.6	64.3	60.5	66.8	67.5	88.3	67	71.8	72.5	70.1	67.4	75.8	61.6		41.7	57.4	53.8	50.2	51.9	62.1	45.1	57.9	45.8	42.5	40.3	51.5	43.7	56.1	50.6	52.6	51.2	63
32. AtCPK18	54.7	58.2	60.7	60.7	60.5	61.9	56.2	62.7	85	62.8	63.7	61.2	62	61.7	62.5	61.8	62.7	63.9	93.5	53	58.1	60.4	58.6	57.4	60.1	61	60.3	59.9	63.5	84.4	64		38.6	37	35	35.8	42.3	31.1	39.3	34.7	31.4	26.7	37.1	73.6	38.2	37.7	36.4	36.1	40.9
33. AtCPK19	65.4	68.1	66.1	66.8	67.5	79.3	66.8	81.7	61	74.4	73.3	66.8	72.8	72.8	65.3	66.6	78.2	73.1	62.3	59	67.3	65.5	68.6	66.4	66.8	67.9	65.9	66.4	82.5	61.1	73.1	62.3		48.7	46.5	49.1	68.8	45.6	61.3	40.4	39.6	34	51.9	38.3	59	45.6	53.4	43.7	64.7
34. AtCPK1	89.9	62	64.9	65.1	62.3	70	90.4	67.5	55.9	65.2	65.6	64.8	72.8	73.3	61.5	62.8	67.2	66.4	56.6	61.1	62.1	61.8	61.8	62.5	65.2	65.9	61.8	59.7	67.4	58.9	66.9	56.1	67.9		81.7	68.6	52	38.2	47.1	39.9	50.2	39.3	40	37.8	49	45.6	41.8	44.2	50.9
35. AtCPK2	85	58	61.3	61.3	58.2	65.5	90.9	65	53.7	62.5	62.1	61.1	69.8	69.2	58.8	59.3	64.1	63.8	53.9	58.7	59.1	57.6	59.1	59.8	61.9	62.1	58.2	56.7	65.3	55.3	65.3	52.8	63.9	87.5		63.5	49.6	36	44.9	37.9	48.2	36.3	36.7	35.6	48.1	43.3	38.2	41.2	46.7
36. AtCPK20	77.9	62.6	66.6	67.2	62.3	70.2	80.1	68.1	57.3	67.4	68.1	67.1	74.8	75.1	63.3	63.3	69	68.3	56.3	58.5	63.6	62.8	63.5	62.8	65.9	67.1	62.3	61.1	69.1	59.3	68.3	57.5	68.4	80.7	76.6		50.3	37.9	45.9	38.8	48.2	38.4	40.4	37.1	49.1	43.8	42.7	43.5	50
37. AtCPK21	66	66.5	71	69.9	69.5	86.5	67.7	95.5	61.5	78.8	78	69.9	71.6	72.8	69.2	69.5	85.2	79.1	63	59.8	66.5	68.2	73.3	66.1	71	70.2	68.9	67.8	87.9	61.8	78.9	62.5	82.2	68.2	65.2	68.8		53.7	81.9	42	40.7	38.1	61.5	42.2	61.2	46.5	62.7	46.2	69.8
38. AtCPK22	57.5	59	61.2	61.2	60.9	68.5	59.2	69.9	51	64	64.2	62.1	62.1	61.9	60	59.7	65.7	63.8	52.2	55.7	60.2	57.6	60.3	59.3	60.9	60.9	60.5	58.1	68.5	53.9	63.5	52.5	65.7	59	56.2	61.1	69.7		51	37.1	31.7	34.5	50.9	31.6	42.3	39.8	53.1	37.1	48.1
39. AtCPK23	62.1	65	68.7	68.3	69.7	80.4	63.9	90.3	62	74	75	68.1	68.4	68.6	69.2	69.3	80.1	76.7	62.1	58.5	66.1	66.7	70.8	65	68.8	68.5	69.7	68.3	81.8	61.1	75.9	62.2	78	63.9	61.9	64.5	91.7	67.5		40.6	39.1	35.3	57.2	40.1	53.5	46.4	57.5	46.8	62.5
40. AtCPK24	58.9	70.1	60.7	58.4	71.3	63.7	60.9	62.5	55	60.8	62	60.3	61.7	63.1	73.2	73.7	63.9	63.6	56.4	91.6	71.1	71.3	58.6	71	60.7	59.3	69.9	70.4	63.6	57.2	64.1	55.8	62.2	60.3	58	61.9	62.4	60	61.9		34.7	28.9	38.1	36	40	52.9	37.4	53.4	44
41. AtCPK25	61.1	58	61.2	61.3	60.8	58.8	63.5	62.9	55.2	60.2	63.8	61.5	65.7	64.1	59.4	61.2	61.4	61.8	54	50.8	57.9	59.5	57.1	58.5	61.5	61.3	61	59.6	61.4	54.6	60.8	54.7	61.2	64.4	61.9	64.5	62.5	51.7	61.9	54.1		26.6	34.9	33.6	40.7	37.9	35.4	38.3	39.9
42. AtCPK26	45.3	47.1	56.5	56.9	46.6	45.6	47	49.3	39.3	49.3	52	56	59.3	59.3	46.4	47	48.4	52.2	40.7	39.8	46.7	45.9	51.4	45.5	56.8	58.8	46.4	46	46.9	38.7	51.9	41.8	46.6	47	44.9	48	49	45.4	47.7	42.6	39.8		33.9	28.2	34.9	34.9	34.9	33.6	36.1
43. AtCPK27	55	59.3	64.6	66.2	61.2	67.2	56.1	74.7	57.4	68	67.6	65	61.3	60.9	59.8	61.4	69.4	68.5	57.1	53.9	59.5	59.9	68.2	59.3	64.6	68.2	61.2	61.3	69.7	55.2	67.2	57.9	67	56.7	53.7	57.8	74	64.2	72.5	56.7	56.7	47.4		38.5	47.6	40	82.9	40.6	55
44. AtCPK28	53.6	57.6	60.2	60.4	61.4	59.5	55.8	62.3	93.5	61.7	63.4	60	60.2	59.9	60.7	61.8	61.4	64.6	83.2	52.8	57.9	58.7	59.3	57.6	60.4	61.2	61.4	58.5	61.6	82.7	64	85	60.3	56.1	53.3	58	62.5	51	63.7	55.5	56.6	40.7	58.1		39.4	38.4	38	36.9	41.3
45. AtCPK29	65.1	63.6	65.2	66.3	62.9	76.5	66.3	76.1	61.9	92	73.3	65.6	70.2	70.9	64.9	65.8	77	73.1	62	57.5	62.9	62.7	68.4	63.5	65.2	66.8	62.6	61.7	78.1	60.8	73.3	59.7	74.3	66.7	63.9	69.3	77.2	64.2	71.7	60.7	59.9	47.1	65.6	59.4		43.8	48.6	41.5	60.7
46. AtCPK30	59.1	92.4	67.5	65.4	79.3	64.4	61.1	67.3	58.8	66.2	67.1	66.5	66.4	67.9	80.6	79.7	67.8	66.7	57.1	68	96.2	79.3	61.6	92.3	67.8	66.9	79.1	79.1	65.2	57.1	66.9	58.4	66.8	61.5	58.8	63.5	66.9	60.5	66.4	71.5	58	47.3	58.6	57.1	63.3		41.5	64.2	47.9
47. AtCPK31	55.6	58	65.6	66.8	60.8	67.7	55.4	74.5	56.3	68.8	67	65.8	61.7	61.9	59.4	61.2	69.6	68.6	56.2	53.4	58.6	60	68.8	57.6	66.5	67.8	60.8	61.1	70.2	55	67.4	56.6	67.7	57.5	53.4	58.1	73.6	65.6	71.2	55.8	55.6	48.8	89.7	57.7	65.8	58.2		40.7	55.5
48. AtCPK32	59.1	79.4	66.2	65.4	80.1	65.3	60.3	66.7	60	64.5	68	66.2	67	67.3	86.8	86.6	66.2	69.1	58.8	68.4	78.6	97	63	80.4	66.7	65.8	80.1	90	66.8	58.8	68.4	59.7	65.9	61.1	58.2	63	68	58.8	67.7	72.3	58.4	46.5	59.5	58.7	63.1	80.6	60.2		47.1
49. AtCPK33	65.1	68.3	69.7	69.9	69.1	78.1	66.5	85	61.7	77.7	78.1	70.2	71.7	71.5	68.2	69.7	92.4	78.4	62.1	59.3	67.2	65.8	73.9	65.3	70.1	69.3	68.9	67	80.1	61.1	77.8	63.5	78	67.2	63.2	68.4	84.6	65.6	81.2	64.1	62.2	49.3	71.2	63.3	76.1	67.5	71.8	65.4
50. AtCPK34	64	66.9	71.1	70.7	68.8	71.9	66.6	78.5	62.4	74.9	82.3	72.3	74.1	72.4	69	69.9	77.2	94.6	64.1	59.5	67.2	67.7	90.8	66.8	71.3	72.7	68.6	66.6	74.9	61.1	95.3	64.4	73.5	66.9	63.9	67.4	78.3	64	76.1	62.9	61.8	52.2	68.8	63.5	72.5	67.7	68.5	69	79
51. AtCPK3	64.3	66.3	69.8	70.5	68.8	72.1	65.8	78.4	61.1	75.7	95.7	69.9	71	71.5	69.2	68.5	76.8	80.3	62.8	58.7	65.6	67.7	76	67	69.8	71.3	69	67	74.5	60.6	81.9	63.3	73.3	65.6	63.2	67.1	77.6	64.3	73.5	61.7	63.7	50.9	66.7	62.4	73.6	66.5	66.7	66.9	77.1
52. AtCPK4	62.4	66.9	96.2	83	67	65.3	64.5	71	58.9	67.5	69.9	98.2	73.6	74.3	67.1	67.6	67.5	72.1	59.9	57.4	66.5	66	70.1	66.1	96.6	83.2	65.9	66.4	66.8	57.4	71.4	60.9	66.1	64.9	61.6	66.9	69.9	61	68.1	60.3	61	56.5	63.5	60.4	65.6	66.9	65.5	66.2	69.9
53. AtCPK5	70.9	66.4	72.1	70.5	65.3	69.3	72.3	70	58.3	70.7	71.4	72.5	94.6	93.9	67.1	68.2	70.7	73.2	60.3	59.8	66.4	66.2	68	65.6	72.7	71.4	64.6	65.6	70.9	58.7	74.1	61	71	73	69.5	74.8	70.5	62.8	66.7	62.2	63.7	58.1	59	58.6	70.8	66	60.3	66.5	69.8
54. AtCPK6	71.2	68.6	73.7	71.1	66.5	68.8	71.5	71.5	59.2	72.6	72.6	73.7	94.9	96.9	67.8	69.5	74.1	74.4	61.4	60.2	67.9	66.4	70	67.9	74.3	73	65.6	67.1	72.2	59.9	74.1	61.2	72.4	73.1	68.4	74.6	71.9	63.5	69.5	63.1	63.8	59.7	61.8	60.5	70.8	68.2	62.1	66.2	72.2
55. AtCPK7	59.9	80.1	67.9	66	81.1	66.1	61.8	66.7	60.6	67.5	69.3	68	69	68.4	96.8	94.2	68.6	69	60.3	70.2	80.2	86.1	64.3	80	68	68.2	81.3	86.5	65.9	59.9	68.6	61.3	66.4	62.3	60.2	63.1	68.6	59.8	67.9	74.1	60.4	46.5	60.4	60.9	65.2	79.5	60.2	87.5	67.9
56. AtCPK8	59.6	79.6	67.5	65.9	81.4	66.5	61.1	69.8	60.2	67.8	69.8	66.6	67.9	68.6	94.2	97.8	69.4	70	59.5	70.7	79.1	85.5	64.5	79.8	67.9	67.9	81.2	86.1	66.1	58.1	69.2	60.9	67	62	59.3	63.1	70.4	59.3	69.4	74.1	60	46.7	61.2	61.2	65.4	80	60.4	86.4	68.3
57. AtCPK9	65.1	66.3	67.1	67.5	67.8	79.3	66.8	82.8	60.6	77.4	76.5	67.1	71.4	71.7	67.8	69.1	96.3	78.2	62.7	61	66.8	66.2	73	65.7	67.1	67.8	67.8	66.9	82.1	60.9	77.4	62.8	78.8	67.7	63.9	68.6	83.2	65.7	78.4	63.2	60.6	47.3	68.8	60.4	75.9	66.7	69.1	65.1	90.9
58. OsCPK10	79	62.1	64.5	64.8	59.9	66.1	80.7	65.3	55.9	62.9	64.7	64.8	70.5	70.8	61.5	61.3	66.3	65.8	54.3	62.4	62.8	61.6	61	61.6	64	64.2	60	61.5	65.5	57.6	66.6	55.2	65	81.4	78	76.9	66	60.5	63.6	62.1	59.4	46.1	55.5	54.7	65.2	62	56.5	62	66.3
59. OsCPK11	76.9	65.8	69.4	68.8	64.9	72.4	77.8	71.4	59	69.8	69.1	68.9	76.2	75.9	64.4	65.1	70.1	71	57.8	61	64.4	64.2	65.1	65.5	69.3	68.8	65.1	63	70	61.1	71.5	58	69.1	79	75.1	81.5	70.5	62.3	66	63.6	64.4	49.3	60.2	58.5	70	64.4	59.4	64.6	68.9
60. OsCPK12	62.4	64.5	65.5	66.6	66.2	72.5	64.2	76.5	62.4	79	73.5	66	69.2	69	65.9	66.5	77	73.9	61.4	56.1	63.9	63.6	68.5	65	66	67.4	66.2	65.5	74.5	60.4	75.2	62.5	73.1	63.9	61.8	67.6	76.7	61	73.4	58.2	61	47.8	67.5	63.6	76.3	65.1	67.9	65.4	77.5
61. OsCPK13	70.3	67.9	73.1	72.2	66.6	68.4	72	71.9	59.7	71.1	72.1	73.5	85.1	84.4	66.4	67.9	72.6	73.5	60.3	61	68.2	65.9	68.8	67.3	73.5	72.8	66.4	64.4	70.8	58.7	73.7	60.3	71	73.1	69.2	74.8	71.3	64	67.9	63.9	64.2	56.1	60.6	59.5	71.1	67.5	60.4	66.1	70.2
62. OsCPK14	62.7	67	69.5	69.2	67.6	71.1	64.3	76.8	60.4	73.8	80.8	70.5	72.8	72.1	67.1	69.7	77.9	88.3	61.9	59.3	65	67.5	82.6	65.7	70.1	69.7	67.6	65.7	73.8	59.4	87.9	62.2	70.4	64.3	61.8	68.4	75.9	63.1	74.3	61.9	60.2	51.1	67.2	62.9	72.2	66.2	66.7	67.7	78
63. OsCPK15	65.2	66.1	68.6	67.5	66.6	75.4	67.4	78	62.9	76	83.4	68.5	73	73.4	68.1	69	79.5	81.2	64.6	58.4	65.9	65.3	75.5	66.8	69	68.1	66.6	65.3	77.3	61.8	81.2	63.7	74.8	67.5	63.8	70	78.4	63.8	73.8	61.9	62	49.4	65.9	61.8	74.7	67	65.3	67.5	77.5
64. OsCPK16	60.3	78.4	64.4	63.3	86.8	66.3	61.3	67.6	59.2	65.1	69.3	64	67.5	67.2	81	79.9	68.2	67.5	60	67.7	78.4	80.4	62.2	78.8	64.2	64	87.2	78.1	66.4	59.4	67.1	59.2	67.3	61.6	59.8	63.3	66.9	60.3	66.5	71.1	59	47.2	59.8	59.4	63.8	78.8	59.8	80.3	67.8
65. OsCPK17	76.1	66	70.2	69.9	65.3	73.3	78.6	71.8	58.1	69.2	70.4	69.9	76.2	76.1	65.5	66.4	71	70.8	59	61.5	65.7	65.7	66.7	66	70.4	69.9	65.5	64.6	71.7	60.9	71.7	59	69.4	78.4	74.6	82.3	72.7	62.6	67.6	64.1	65.5	49.8	61.4	58.6	70.4	65.3	61.1	65.7	70.8
66. OsCPK18	53.2	57.3	62.1	62.3	62.1	58.1	54.9	61.9	83.9	59.9	61.9	61.3	58	57.5	62	60.9	61	63.7	81.5	52.3	57.3	60	59.4	58.2	61.7	61.9	61.7	60.2	60.1	79.7	63.4	83.5	59.2	54.8	52.2	56.8	61.6	51.8	63.1	55.5	55.6	42.2	60.2	85.7	58.5	57.9	59.2	59.9	62.8
67. OsCPK19	64.6	68.3	69.2	68.9	69	79.6	67.1	84.2	61.9	79.4	77.1	69	73	72.4	69.6	70.6	84.8	78.2	63.6	60.7	68.3	66.7	73.2	68.1	69.8	68.3	68.1	67.9	81.8	62.5	79	62.7	79.3	66.4	63.6	68.8	84.1	66.1	79.7	62.5	61	49.9	68.9	61.9	77.7	68.8	69.6	66.5	85
68. OsCPK1	64.8	65.9	72.8	71.6	68.2	74	66.9	79.2	60.7	76.8	85.1	73	73	72.6	68.4	68.9	79.6	84.1	64.1	58.9	65.2	66	78.2	66.6	72.6	72.2	67.8	66.6	76.2	61.8	82.6	63.1	74	66.1	63.3	68.1	78.5	62.8	76.7	62.2	64.2	52.5	69.3	63.7	74.3	66.7	68.7	67.3	79.7
69. OsCPK20	46.3	63	59.2	57.3	65.5	51.6	46.8	55.2	47.4	51.3	55.6	59.2	52.1	52.2	69	68.2	53.4	55.1	46.6	54.6	62.6	65.8	54.5	62.8	59.6	59.8	65.2	65.8	51.6	44.1	54.5	47.2	50.1	47.5	45	47.5	54.6	49	55.8	57.6	43.1	62.1	52.2	48.8	49.4	63.6	52.3	66.7	53.6
70. OsCPK21	56.7	69.2	58.9	58.2	71.3	63.9	57.7	61.8	55.2	60.4	61.9	59.1	62.5	60.9	69.2	70.4	62.7	62.5	54.3	65.1	70.3	71.7	57.3	69.7	57.9	58.8	70.3	68.3	62.5	56.2	62.5	55.8	60.5	58	54.5	59.7	61.9	56	60.9	68	52.7	41.8	57.3	54.9	60.7	69	56.1	70.6	61.2
71. OsCPK22	49	58.6	55.5	56.1	61.4	54	48.9	57	49.3	53.3	57.5	55.6	55	54.6	59.8	60.9	56.2	56.4	49	54.4	59	60.2	55	58.5	56.2	56.7	61.6	59.8	54.2	48	56.4	50.4	54.1	50.5	48	51.3	55.9	47.1	55	55.8	59.6	37.4	55.9	50.1	52.9	59.1	55.4	59.7	56.8
72. OsCPK23	63.7	65	70.4	68.7	64.2	63.2	65	66.5	60.6	65.8	70	71	79.6	78.8	68.5	68.5	67.9	70.8	59.9	56.7	64.5	66.2	66.1	63.3	70.6	69.5	64.4	68.4	65	57.8	71.2	61.2	65.9	66.4	62.8	68.3	67.2	57.9	65.9	60.3	63.9	53.4	60.3	59.7	64.7	64.1	60.7	66.5	69.1
73. OsCPK24	66.7	68.5	84.6	81.7	69.7	68.2	68.6	73.9	60.2	70.3	73.1	83.8	77.1	76.5	69.7	69.7	71.4	75.7	59.1	58.4	68.7	67.5	73.3	68.3	84.4	81.9	69.5	67.2	70.9	58.5	75.8	60.5	69.9	69.3	65.8	70.8	72.7	61.4	70.4	62.4	64.6	56.1	64.1	62.5	68.3	69.3	64.9	68.2	72.9
74. OsCPK25	64.6	66.5	67.3	67.3	66.9	71.4	66	75	63.4	73.2	77.3	68.4	71	71.4	66.4	67.7	76.2	83.9	61.9	58.7	66.8	66	78	67.3	67.8	67.5	67.1	64.7	73.5	62.2	84.1	63.6	73	65.9	63.2	66.2	75.8	63.7	72.5	61	61	48.2	66.7	62.8	71.8	66.4	66.4	67.3	75.6
75. OsCPK26	64.6	66.5	67.3	67.3	66.9	71.4	66	75	63.4	73.2	77.3	68.4	71	71.4	66.4	67.7	76.2	83.9	61.9	58.7	66.8	66	78	67.3	67.8	67.5	67.1	64.7	73.5	62.2	84.1	63.6	73	65.9	63.2	66.2	75.8	63.7	72.5	61	61	48.2	66.7	62.8	71.8	66.4	66.4	67.3	75.6
76. OsCPK27	77.9	62.9	65	64.4	60.9	68.6	81.5	68	54.6	67.3	65.5	64.7	70.8	70.8	62.1	64.2	67.8	67	54.9	60.5	63.1	60.9	61.6	61.3	65	63.9	60.8	60.3	67.5	58.3	67.2	55.6	67	80.9	78.3	77.9	67.6	59.8	64.2	60.9	60.8	46.1	56.9	54.2	68	62.4	56	62.1	66.2
77. OsCPK28	66.2	68.3	81.4	79.5	68.6	67.4	67.6	72.8	59.4	69.5	72.6	81	76.1	75	67.5	68.4	70.1	75.1	59.7	58.9	67.4	66	70.3	67	81.6	80.6	69.3	67.4	69.3	57.8	74.8	60.3	69.1	68.5	65.3	70.7	72.7	60.9	69.4	62.7	63.7	54.6	61.4	60.6	67.6	67.7	62.2	67.1	70.7
78. OsCPK29	58.3	71.9	60.7	60.4	73	64	59	63.8	59.3	62	62.7	60.7	63.6	62.7	73.7	75.3	65.4	64.7	55.8	70.7	72.1	74.1	59	72.1	61.1	60.7	72.8	73.5	63.9	59.4	64.1	57.7	61.8	61	57.6	62.1	63.4	57.4	62.7	73.5	54.4	42.5	57	57.7	63.2	71.8	56.8	74.2	64.3
79. OsCPK2	63	66.7	70.9	70.5	67.8	71.4	65.8	77.9	60.9	75.1	80.8	71.5	71.7	72.6	69.2	69.3	77.4	88	61.6	59.5	66.7	66.9	83.1	67.3	70.7	71.8	68.2	66.8	74	59.2	87.5	62.2	73	65.6	63.2	67.8	76.8	64.3	76	62.4	62.7	52.2	70.1	63.5	72.7	66.5	69.3	67.1	78.7
80. OsCPK30	53.7	53.9	49.8	50.5	53.4	55.9	55.4	53.7	59.3	55.6	53.9	50.8	53.4	53	53.4	52.5	53.5	55.2	59.1	53	53	53.2	49	54.9	50.2	52.2	53.5	52.5	55.4	63.5	55.7	60.1	55.1	55.1	52.6	56.1	53.5	49.2	52.5	53.4	48.7	34.5	48.8	58.8	55.6	52.5	48.5	53.5	53
81. OsCPK3	59.9	77	63.7	63.3	87.1	66.1	61.6	65.9	58.6	64.2	69	64.2	66.4	67	79.7	79.7	67.7	67.2	59.2	69.7	78	80.8	63	78.4	64.1	64.1	87.3	77.3	67	59.4	66.4	59	66.2	61.5	58.8	63.5	66.6	60.2	66.2	72	59	46.8	59	59.5	64.5	79.1	59	81.1	66.8
82. OsCPK4	53.2	56.9	60.9	60	62.3	60.4	54.9	62.5	83	61.2	63.8	61.1	58.3	58.8	61.7	61.4	62.2	64.2	81.9	51.6	56.8	60.4	58.8	57.4	60.7	60.5	62.1	60.4	62.6	80.2	63.6	83.9	58.8	55.2	52.9	55.9	62	52.2	63.2	55.3	55.9	41.2	60.2	85.1	59.5	57.9	58.2	60	64.2
83. OsCPK5	69.8	67.6	72.9	72.3	66.7	68.8	71.3	70.9	58.8	71.2	73.2	73.6	84.5	84.3	67.9	67.4	72.3	73	59.9	59	67.6	66.5	67.6	67.4	73	73.2	67.2	64.8	69.7	58.8	73	60.7	71	72.6	69.3	72.9	70.7	61.7	67.2	61.9	63	56.6	61.2	59.2	70.9	67.6	60.7	66.5	70.5
84. OsCPK6	58	57.5	65.7	64.4	60.8	58.6	58.8	62.9	54.1	61.3	65	66.1	69.5	68.8	61.8	61.6	61.4	62.1	54.5	51.8	57.5	59.1	60.2	57.2	66.3	65.6	61.2	61.7	60.6	51.5	62.5	55.6	60.1	60	57.4	61.4	61.4	51.5	59.6	54.6	63.8	46.1	56.1	56.6	58.8	57.5	55.1	59.1	61.8
85. OsCPK7	66.7	65.9	71.2	69.7	64.2	67.9	69.5	70.1	60.1	69.9	71.2	71.8	81.1	80.7	67.5	68.6	71.4	71.6	61.4	58.2	65.8	66.4	66.6	64.8	71.2	71.2	63.7	67	69	59.4	72.5	60	69.1	69.5	66.6	70.7	70.5	60	67.9	61.9	63.7	54.6	60.1	58.9	69.3	66.1	61.4	67.5	69.6
86. OsCPK8	59.7	79.4	67.5	64.5	81.2	65.3	62.4	67.3	61.1	66.4	68	65.8	67.7	68.2	86.6	85.9	68.1	69.3	59.5	68.7	78.6	84.6	64.5	80.2	67.3	66.5	80.3	82.9	65	59.5	69	61	67.3	62.3	59	60.9	68.6	59.7	68.4	72.7	58.9	47	59.3	59.7	65.2	80.2	59.1	85.9	67.5
87. OsCPK9	59.1	79.1	61.5	60.3	74.2	63.6	61.8	62.9	55.6	60.8	63.9	61.1	63.4	63.6	74.4	73.9	64.6	64.3	55.6	67.9	79.3	73.3	58.7	79.3	62.7	61.1	74.4	71.6	64.1	58.9	64.1	54.9	62.9	61.8	59.4	64.2	62.7	57.9	62.2	70.3	53.3	43.4	56.8	55.4	61.8	78.9	55.1	74.2	63.6
88. OsCPK31	51.2	49.5	50.7	49.1	49.3	53.9	52.8	51.5	52.2	51	54.3	50.3	53.3	52.1	50.3	50.5	52.2	52.6	53.4	48.7	49.8	49.7	48.8	51.2	50.7	50.7	48.6	50.2	53.8	54.6	52.2	53.4	53.8	53.6	49.4	54.1	52.6	50.7	51.9	52.2	46.7	34.1	50.2	52.6	53.6	49.1	50.3	49.3	52.1
89. Bra034407	62.7	67.6	100	83.3	66.7	65.1	64	72	59.1	67.5	69.9	97	73.6	73.7	67.7	67.8	67.5	71.5	58.6	57	67.6	65.2	71	66.2	98.8	84.1	65.9	66.8	66.8	56.9	71.2	60.9	66.1	64.9	61.3	66.6	71	61.6	68.7	60.7	61.2	56.5	64.6	60.2	65.2	67.8	65.6	66.2	69.7
90. Bra006881	59.7	79	66.7	65.2	99.6	65.8	60.5	70.6	60.9	65.4	69.3	66.9	66.1	65.9	81.4	81.3	69	68.9	58.8	68	80	79	64.2	79.1	67.2	66.5	98.5	78.3	66.6	59.2	70.1	59.7	67.5	62.1	57.6	62.1	69.3	60.5	68.8	71.3	60.4	46.4	61.4	61.7	62.7	78.9	60.6	79.7	69.1
91. Bra012835	59.2	78.3	65.9	65.5	98.5	66.1	59.5	70.1	61.3	65.2	70.1	66.1	66.1	66.1	80.6	81.3	68.6	70.3	58.8	68	79.1	78.1	65	78.7	66.7	67.2	98.1	77.5	66.6	59.4	70.3	60.1	67.3	62	58.5	62.3	69.5	61.2	69.7	70.6	59.8	46.6	62.1	61.9	62.9	78.4	61.2	79.6	69.5
92. Bra036870	25.3	29.7	30.6	30.2	30.1	26.8	24.6	29.9	28.7	28.4	29.5	31.2	27.5	27.6	29.7	30.1	28.4	30	29.4	26.2	29.1	30.3	30.6	28.3	30.3	30.8	29.9	30.8	27.1	28.7	29.5	30.9	28.7	26.2	25.5	27.3	31.1	26.3	32.1	27.5	30.2	33.2	30.7	29.8	27.5	29.4	30.4	29.6	30.1
93. Bra007334	59.2	79.6	65.8	64.5	79.7	65.6	60	67.3	59.9	65.1	68.4	65.6	66.8	67.5	85.6	85.4	65.8	67.3	59	68.7	80.4	94.5	62.5	80	65.8	65.6	79.5	88.4	66.8	59.4	67.5	60.4	65.7	61.1	57.9	62.4	68.6	59.3	68	71.8	59.5	45.7	60.6	58	63.5	81	60.6	95.7	64.7
94. Bra003287	59.4	78.8	65.1	64.7	79	64.4	60	66.5	60.2	64.3	68.8	65.6	65.5	66.8	85.5	85.7	66.4	69.3	58.8	68.5	77.8	99.6	62.8	79.4	65.2	65.8	78.8	90	65	59.5	67.7	60.6	65.7	61.8	57.6	62.8	68.2	57.6	66.7	71.3	60	46.1	60	58.9	62.4	79.5	60.2	97	65.6
95. Bra009420	89.4	63.6	66.7	67.3	64.1	70.9	87.7	69.5	57.9	68	67.3	66.7	76.3	75.5	63.6	65	69.4	69.5	57	61.8	64	62.9	64.5	64.6	67.3	68.2	63.5	61.1	69	59.6	70.4	57.2	69	93.9	84.7	82.1	70.4	60.9	66.5	63.3	64.6	48.7	58.5	58	69.2	63.5	59.1	63.5	69
96. Bra005824	92.4	62.9	65.2	65.2	62.5	68.8	89	67.5	56.6	65.7	66.5	64.7	74.9	75.2	62.2	63.2	68	68	56.3	60.7	63	62.4	62.4	62.9	65.2	66.7	61.4	59.7	68.2	59.2	68.5	56.8	68	94.8	85.9	81.4	68	60.2	64.5	61.2	63.7	47.4	56.8	55.8	67.2	62.2	57.4	61.4	67.7
97. Bra008910	65.4	65.9	71.6	71.5	69.5	73	67.1	78.1	62.6	74.5	82.5	71.6	74.5	73.4	69.5	70.4	77.4	97.7	63.8	60.7	66.7	68.4	88.9	67	72.2	72.8	69.7	66.8	75.3	61.6	97.5	64.2	73.7	66.7	63.6	68.1	78.7	64	76.1	63.7	61.7	52.1	68.2	64.8	72.4	66.4	68.4	68.2	78.5
98. Bra006142	64.3	65.9	70.9	71.5	69.1	72.5	66.9	78.3	62.2	74.7	81.5	71.1	73.6	73.9	69.4	69.9	78.7	98.9	62.8	59.8	66.3	69	87.8	65.9	71.5	72.5	68.8	67.4	74.7	60.8	95.8	63.5	72.8	66.1	63.3	68.1	78.5	63.5	76.1	63.4	61.4	52	68.1	63.5	72.4	66.4	68.6	68.8	78
99. Bra023367	61.1	65.7	73.7	73.3	68.9	68.1	63	74.1	58.7	70.1	77.3	74.1	70.6	70.1	66.7	68	73.3	87.4	60.3	58.2	65.6	66.9	82.1	65.5	73.5	74.3	68.9	66.2	70.4	58	87.1	61.4	69.3	63.1	59.8	63.6	74.2	64.3	71.9	61.2	57.9	54.4	68	61.6	67.4	65.6	68.6	66.7	75
100. Bra002237	56.2	74.6	70.4	69.6	77.8	61.8	57.2	66.1	56.7	63.4	66.7	70.2	63.7	63.5	86.5	88	65.5	67.9	55.8	66.1	74.5	79.7	67.4	75.2	70.9	72.2	77.8	80.4	62.5	54.6	67	57.5	63	58	55	58.5	65.7	57.2	67.1	69.8	56.5	52.3	64.1	58.3	61.3	75.6	63.8	80.9	66
101. Bra020040	60	80.3	67.6	66.5	81.5	66.1	61.4	69.9	60.2	68	70	68.2	69	68.6	92.9	99.8	70.5	70	59.3	71	78.9	85.5	64	80.6	68.2	68.2	82.2	86.1	66.8	58.8	70.2	61.2	66.6	62.5	59.4	63.3	70.2	59.7	69.3	73.7	61.2	47	61.4	61.6	66	79.7	60.5	86.6	69.7
102. Bra012058	53.4	59.3	59.7	58.9	62.5	60.5	55.8	63.7	95.4	62.6	63.8	59.9	59.4	59.9	61.3	62.4	62	63.8	84.5	53	59.5	60.4	58.9	58.9	59.9	60.1	61.8	60.1	62.5	84.1	64	86.1	61	55.7	52.8	57.3	63.7	51.3	63.3	56	56.9	40.7	57.6	94.9	60.6	59.5	57.4	59.9	62
103. Bra037181	53.9	59.5	59.5	58.4	61.2	60.5	55.8	62.6	98.9	62.1	62.8	58.9	59.8	59.7	60.6	61.5	62	61.9	84.8	52.8	59.5	60.2	58.7	59.4	58.9	59.3	61.2	59.1	62.6	84.1	62.8	85.3	60.6	55.7	54.2	58.3	62.6	51.5	62.6	56.2	55.4	40	57.4	93.7	61	59	56.7	59.7	60.8
104. Bra002231	63.7	66.9	73.1	72.9	68.9	72.1	65.8	78.5	62	74.2	81.5	72.7	73.2	73.5	68.8	70.2	77.6	94.6	64	59.2	66.7	67.5	91.3	67.2	72.5	74.1	69.1	67.5	74.2	60.8	94.1	63.1	72.8	65.2	63.3	68.6	78	64.2	75.6	62.7	61.9	52.8	69.6	63.3	72.5	67.3	69.6	68.4	78.7
105. Bra020035	64.5	65.7	72.5	72.1	68.9	73	66.6	78.1	62.8	74.3	81.9	73.3	73.9	74.3	69	69.5	78.5	94.5	63.2	59.5	66.3	67.7	93.6	65.5	72.3	73.3	68.8	66.8	75.6	61.3	94.3	63.5	73.7	66.2	63.3	67.8	78.9	64.3	76	63.1	62.1	52.8	68.7	64.1	72.9	66.5	69.1	67.7	79.5
106. Bra013575	65.2	63.9	65.3	64.7	66.3	99	68.2	83.2	60	74.2	72.4	65.3	69.1	70	66.1	66.3	78.4	72.8	60.9	61.1	64.9	63.5	68.2	63.7	65.3	66.1	65.6	63	91.3	63.7	74.2	61.3	80.6	69.2	65.6	69	85.2	68.9	79.6	64.1	58.5	45.5	67.2	59.5	76.1	64.2	67.2	64.7	77
107. Bra019284	64.5	66.5	70.5	70.3	69.4	72.5	66.3	77.8	61.9	75.7	96.4	69.7	72.5	73.7	69	69.9	77.2	81	64	58.9	65.9	67.3	75.9	66.6	70.3	71.2	68.4	66.2	73.5	61.5	82.1	63.7	73.9	65.9	63.5	68.1	78.4	64.3	74.2	61.3	63.3	51.1	66.7	63.5	74.3	66.4	66.2	67.1	77.3
108. Bra009697	49.6	41.5	45.4	50.2	40.8	45.8	49.6	43.7	37.5	44	44	45.2	47.1	47.1	41.8	42.4	44.2	45	38.8	39.5	42.1	42.1	41.2	41.1	45.3	50.5	41.2	41.2	45.3	40.5	45.3	37.7	46.2	50.2	52.1	49.9	43.8	39.7	42.9	40.3	40.4	31.1	37.1	36.8	46.3	42	37.4	42.4	43
109. Bra026489	62.4	64.5	83.1	98.4	65.2	64.9	63.7	70.3	57.4	69.3	70.7	82	71.9	71.2	65.8	66.5	67.9	71.9	59.3	54.1	64.7	64.5	71.4	63.9	83.2	93.9	65	64.5	67	57.3	71.6	60.5	66.8	65.1	61.3	67.2	69.9	60.7	68.1	57.9	60.6	57.8	66.9	59.5	66.1	65.1	67.7	64.7	69.9
110. Bra029378	60.3	64.3	81.1	89.3	63.8	63.5	62.1	68	57.4	66.2	68.6	79.6	69.4	68.8	65	65.5	66	71.1	58.4	53.1	64.1	61.9	70.9	62.9	81	90.4	63.6	62.8	66.1	56	70.6	59	65.5	62.8	59.6	64.5	67.8	59.5	65.8	56.2	58.3	56.6	68	60	64	63.4	67.8	62.5	67.2
111. Bra025696	58.5	85.5	66.5	64.2	75.8	64	60.8	67	57	64.3	66.7	65.7	65.3	64.1	72.7	73.8	65.7	66.7	57.1	62.1	83.2	71.7	61	84	66.3	65.7	74.6	73.4	65	55.9	65.9	58.1	66.1	60.8	57.9	62.6	67	55.7	65.7	65.8	59.5	46.8	57.8	58.1	63.1	82.8	57	73.8	66.1
112. Bra031055	58.3	97.1	66.7	64.2	78.2	62.5	59.2	66.1	57.8	64.1	66.1	66.1	65	66.1	78.2	79.4	66	66.5	56.6	65.1	88.3	77.3	61	92.8	67.6	66.3	77.8	78.2	64.3	56	64.8	58.4	65.7	61	57.1	60.4	67.4	57.2	65	67.5	59.9	46.3	58.6	57.1	61.7	90.4	57.1	78.1	67.4
113. Bra015896	59.9	91.2	67.4	64.8	79.3	65.1	62.4	66.7	59.3	64.8	66.1	66.8	68.1	67.9	80.2	78.9	67.9	66.7	57.3	68	100	77.7	61.7	91.6	67.9	67	78.8	77.8	67	57.8	66.5	58.4	67.3	62.1	59.3	63.5	66.5	60.3	65.9	71.1	57.9	46.9	59.5	57.9	62.9	96.2	58.6	78.6	66.8
114. Bra015796	64.1	66.7	69.6	71.3	66.7	75.1	65	81.2	62.8	97.4	77.8	70	71.6	72.3	67.5	69.3	79.8	77.6	62.3	57.7	65.2	64.7	71.7	64.8	69.8	71	66.1	64.9	77.4	60.6	76.9	62	75.9	65.6	62.7	67.4	80.4	64	75.9	60.7	61.7	50.7	70.2	63.9	90.9	66.2	71	65.2	79.3
115. Bra008879	59.4	78.8	67.9	66.5	81.6	65.4	61.3	69	60.9	67.1	69	67.1	68.1	67.9	99.8	92.9	67.5	69.5	60.3	69.7	80	85.3	64.5	79.4	67.9	68	81.2	86.7	66.2	58.7	69.9	62.7	65.5	62	59.1	63.3	69.2	60	69.4	73.2	59.4	46.4	59.8	60.7	65.4	80.4	59.4	86.8	68
116. Bra017746	53.4	57.3	58.8	60.1	59.3	61.9	56.7	62.7	85	62.8	63	59.3	61.8	61.1	60.1	59.5	62.7	63.8	99.6	52	57	59.1	58.4	56.3	58.6	60.1	59	58.2	63.5	84.1	64.1	93.3	62.4	57.2	53.7	56.6	62.7	52.2	61.4	56.2	54.7	40.7	57.1	83.4	61.5	57.1	56.2	58.8	62.5
117. Bra029859	56.9	40.4	41.8	41.6	40	45.6	64.6	43.9	37.2	43.3	43.9	42.1	48.1	47.4	40.1	40.5	44.2	44.2	36.6	40.3	40.8	40.2	40.5	40.1	42.1	41.9	39.6	38.7	46	39.5	45.1	38.1	45.1	58.7	61.9	51.8	44.5	38.5	42.8	40.3	43.2	30.5	36.2	36.7	45.5	40.3	36.4	40.5	43.5
118. Bra001373	55.5	39	40.8	40.9	38.2	45.2	60.5	43.1	36.1	42.5	42.9	40.9	46.7	45.8	39.3	39.7	42.7	43.2	36.2	39.4	40.2	39.8	40.2	39.5	40.9	41.1	38.2	38	44.9	38.1	43.6	35.4	44.6	57.1	59.2	50.9	44.1	37.4	41.6	39.5	42.4	29.5	36.4	35.8	44.1	39.3	36.2	40	42.7
119. Bra000684	62.1	66.5	96.6	82.6	66.7	64.6	64.3	71.4	57.8	67.8	69.5	99	73.2	73.4	66.9	68.2	67.5	71.5	58.8	57.2	66.8	64.7	70.8	67	96.6	83.4	66.1	66.4	66.4	56.2	71	60.7	66.4	64.4	61.5	67.1	69.5	61.6	67.9	59.8	61.2	56.4	64.6	59.5	65.4	66.7	65.4	66	69.9
120. Bra011605	70.1	66.2	73.2	71.7	65.9	68.1	71.2	70.5	59.1	70.5	71.4	73	99.4	94.2	67.5	68.3	71.6	73.8	61.7	58.9	67.8	65.7	69.2	66.8	73.2	72.3	65	65.5	71.3	59	73.8	61.8	72.4	72.5	69.5	74.4	71.2	61.7	68.1	61.2	65.1	59.3	60.9	60.2	69.7	66.1	61.5	67	71.6
121. Bra001789	65.1	68	67.5	67.2	68.5	80	67.9	82.5	62	77.5	76.8	68.3	72.1	72.3	68.1	70.7	99.3	78.2	63.8	60.7	67.8	65.3	72.7	66.8	68.5	68.3	68.5	67.7	80.5	62.2	78	62.5	78	69.2	64.4	69.5	84.9	65.9	78.8	63.6	61.1	48	68.3	60.7	76.8	67.5	68.8	65.5	91.7
122. Bra029513	56.4	60.4	68.8	68.6	63.3	67.4	57.2	74.7	54.6	69.1	68.8	69.2	63.3	63.7	62	62.2	69.9	68.3	55.6	55.1	59.7	60.4	70	60.2	69.1	69.2	63.3	60	70.8	53.6	67.8	56.7	67.9	57.4	54	59.5	74	70.3	72.7	58.1	57.5	51.1	74.6	55.4	66.8	59.7	76.2	59.9	71.8
123. Bra018504	64.8	66.5	72.3	71	70.3	84	66.9	98.7	62.2	78.6	77.9	72.1	71	71.5	69.5	69.5	81.8	79	62.3	59.5	66.5	66.9	73.5	65.9	73.1	71.3	69.3	67	86.5	61.3	79	63.3	81.7	67.4	64.7	67.6	95.1	69.9	90.8	62.4	63.3	50	75.4	63.1	75.9	67.3	75.2	66.9	84.1
124. Bra024487	56.1	55.1	55.4	56.1	55.9	61.8	60	60.1	82.8	58.5	59.7	55.8	57.5	58.3	58.3	57.8	60.6	59.4	82.6	53.8	55.2	57.1	54.9	55.1	55.4	56.8	56.1	55.4	62.1	95	59.6	83	59.7	58.5	55.6	60	60.1	52.8	58.9	56.7	53.4	37.9	53.7	80.4	59.6	55.9	53	57.5	60.6
125. Bra018236	58	69.5	59.6	57.4	71.2	63.2	60.5	62.5	54.8	60.4	61.6	60.1	61.8	62.2	72.6	74	63.2	63	54.1	95.6	71.1	71.2	57.5	71.1	59.4	58.7	70	70.2	63.5	56.2	63.2	55.8	61.6	61.1	58.7	61.3	62.5	58.6	61.1	95.9	54.1	41.4	56.3	55.3	60.3	71.1	55.5	71.4	62
126. Bra021727	58.3	68.4	58.2	57	70.3	63.2	60.8	61.3	52.8	58.6	61.1	58.1	61.6	61.3	71.6	72	62.1	62.6	55	87.4	70.1	70.6	58.1	69.1	58.6	57.9	70.3	69.4	62	55.3	62	53	61.5	60.8	56.7	59.3	61	57.7	61.3	89.1	53.1	42.1	56.7	53.1	60.6	69.9	55.5	71.5	62
127. Bra022844	56.1	72.5	62	60.4	73.6	61.8	57.9	64	57.1	61.8	63.1	61.8	63.8	63.5	74.9	76	65.3	64.9	57.1	86.9	73.8	74.5	59.8	73.3	61.6	61.6	73.3	73.3	64.3	56	65.1	57.6	63.5	58.4	55.9	58.5	64.2	57.9	62.9	91.9	53.6	44.2	59.1	56.7	60.8	73.5	58	75.5	64.2
128. Bra017283	60.8	58.6	61.9	61.6	60.8	59.5	62.9	62.5	56.1	60.8	63.8	61.9	64.8	63.3	59.4	61.8	59.7	60.6	55.6	51.5	57.7	59.7	57.1	58.5	62.3	61.4	60.4	59.6	62.1	56	61.2	55.4	60.8	64.3	60.4	63	63.7	50.3	61.3	54	91.9	39.2	57.1	56.2	59.5	57.1	56.1	60.4	61.2
129. Bra000105	75.8	65	68.7	69.4	63.8	70.5	76.8	69.3	59.9	69.1	70.1	69.3	76.3	75.6	64.8	64.1	70.3	70.3	58.5	57.7	65.5	63.8	65	65	68.7	68.7	64.3	62.9	70.8	61.1	69.6	59.4	69.8	78	73.4	94.2	69.6	62.1	65.9	61.2	65.7	49.3	59.5	59.9	68.7	64.5	59.2	64.3	70.3
130. Bra004656	57.5	78.8	66.5	64.3	78.2	64.6	59.6	67.3	59.1	62.6	67.9	66	65.9	65.3	85.5	84.6	67.7	67.9	58.6	67.2	78	90	62.4	77.8	66.4	65.6	78	94.7	65.7	57.6	67.7	60.1	65.7	60.5	56.5	60.5	68	58.1	68.2	70.6	60	46.4	60.2	58.3	61	78.9	60.2	90	67.3
131. Bra016909	56.7	77.5	66.3	63.8	77.6	63.2	59	67.2	58.7	63.6	68.2	65.3	65.5	66.2	85.3	85	67.7	68.2	58	66.7	76.4	89	62.3	77.1	65.2	64.4	77.4	93.6	65.3	58	67.6	59.6	66.4	59.8	56.2	59.3	68	57.6	67.6	70.4	58.8	45.6	60.5	59.9	62	77.6	60.5	89.2	68
132. Bra009653	70.3	67.4	74.4	72.2	66.8	69.3	71.8	72.2	59.8	73.3	73.3	74.4	93.8	96.5	68.5	68.6	74	74.6	61.7	59	68.1	66.8	70.1	67.3	74.8	73.5	66.8	66	71.7	59	74.6	62.9	71.7	72.6	68.4	74.4	72.4	62.4	69.2	62.2	64.6	60.1	61.8	60.5	71.1	68.2	62.7	67	72.5
133. Bra037277	70.1	66.4	72.8	70.4	65.9	69.3	72	70.8	58.8	71	73	72.6	93.3	98.9	67	67.5	71.3	73.7	61	59.2	67	65.9	68.8	66.2	73	71.3	65.3	66.1	72	59	73.5	61	72.6	73	68.7	74.8	72.1	61.6	67.7	62.7	64.2	58.6	60.3	59.2	70.6	67.2	61.3	66.8	71
134. Bra013719	64	66.3	69.7	70.7	69.1	72.6	65.5	78.9	62.4	75.8	100	69.7	71.7	73.9	69	70	77.4	81.5	62.8	59.2	65.8	68.8	76.4	67.3	69.5	72	70.1	67.9	74.4	61.6	81.1	63.7	73.3	65.4	61.9	67.9	78	64.3	75	62.2	63.6	52	67.6	63.4	73.1	66.7	67	68.2	77.9
135. Bra029377	54	56.9	70.8	76.7	57.6	55.6	55.3	60.2	48.7	57.8	59.8	69.8	61.3	61.1	57.7	57.5	57.1	60.4	51	48	57	56.5	59.5	56.1	70.3	76.9	57.2	56.2	57.2	48.9	60.2	50.6	56.1	55.4	52.5	56.9	59.3	53.9	57.9	51.4	49.8	65	57.7	51.8	56.1	57.1	59.3	56.1	58.2
136. Bra002324	61.6	64.8	82.3	90.7	64.6	63.9	62.6	68.8	58.5	68.2	70.1	81	71.7	71.2	66.5	66.7	67	71.3	59.9	54.9	65.2	63.6	69.2	63.7	81.8	90.9	64.8	64.3	66.1	56	71.2	60.5	66.2	63.6	60.1	65.7	68	60.3	66.7	57	59	56.5	66	61.2	66.5	64.7	66.6	64.5	68.5
137. Bra033476	59.6	78.1	66.5	65.2	99.1	66	60	70.1	60.7	65.2	69.7	66.5	66.1	65.7	81.8	81.5	68.8	69.5	58.4	68	79.7	79.7	64.2	79.4	67	66.9	98.7	78.5	66.6	59.2	70.3	60.3	68.2	62.6	58.4	62.6	69.9	60.9	69.7	70.1	60.4	46.4	62.1	61.2	63.5	79.1	61.6	81	69.7
138. Bra019282	49.1	52.1	61	60.7	54.5	56	50.6	60.4	48.7	57.8	70.9	60.2	55.8	56.6	53.8	53.9	59	62.9	49.2	45.4	51.5	51.9	62.8	51.9	60.6	62.7	54	51.3	56.5	46.9	62.7	49.8	56.6	50.3	48	51.5	59.9	51.7	58.1	47.8	46.5	72.3	58.8	50.7	56.1	51.8	58.9	52	60.8
139. Bra019281	64.5	66.5	70.5	70.3	69.4	72.5	66.3	77.8	61.9	75.7	96.4	69.7	72.5	73.7	69	69.9	77.2	81	64	58.9	65.9	67.3	75.9	66.6	70.3	71.2	68.4	66.2	73.5	61.5	82.1	63.7	73.9	65.9	63.5	68.1	78.4	64.3	74.2	61.3	63.3	51.1	66.7	63.5	74.3	66.4	66.2	67.1	77.3
140. Bra021305	59.1	61.9	65	66	64.2	72.6	61.4	77.9	58.3	70.4	71.9	64.4	64.6	65.7	62.4	63.1	73.1	70.3	58.6	56.1	61.5	60.2	65.8	61.7	65.8	66.2	64	61.7	73.6	58.1	70.6	59.7	85.1	61.3	58.5	64	77	62.6	74.3	59.5	59.3	46.6	65	60.6	68.6	62.8	66.9	61.9	74.7
The upper triangle of the table displays the alignment identity score, whereas the lower triangle of the table displays the alignment similarity score.
[truncated: 91 more columns]
