# Supplementary material for: Identification, expression and interaction analyses of calcium-dependent protein kinase (CPK) genes in canola (Brassica napus L.)
Source: BMC Genomics. 2014 Mar 19;15:211. doi: 10.1186/1471-2164-15-211 (PMC4000008; doi:10.1186/1471-2164-15-211)
Supplement: Additional file 4: Table S3 — CPK genes and encoded proteins from various species used for phylogenetic analysis. [file 1471-2164-15-211-S4.xls]

## Sheet: Sheet1
Table S3. CPK genes and encoded proteins from various species used for phylogenetic analysis
species(common name/latin name)	gene	locus ID	GenBank Acc. No.
Arabidopsis thaliana	AtCPK1	At5g04870
	AtCPK2	At3g10660
	AtCPK3	At4g23650
	AtCPK4	At4g09570
	AtCPK5	At4g35310
	AtCPK6	At2g17290
	AtCPK7	At5g12480
	AtCPK8	At5g19450
	AtCPK9	At3g20410
	AtCPK10	At1g18890
	AtCPK11	At1g35670
	AtCPK12	At5g23580
	AtCPK13	At3g51850
	AtCPK14	At2g41860
	AtCPK15	At4g21940
	AtCPK16	At2g17890
	AtCPK17	At5g12180
	AtCPK18	At4g36070
	AtCPK19	At1g61950
	AtCPK20	At2g38910
	AtCPK21	At4g04720
	AtCPK22	At4g04710
	AtCPK23	At4g04740
	AtCPK24	At2g31500
	AtCPK25	At2g35890
	AtCPK26	At4g38230
	AtCPK27	At4g04700
	AtCPK28	At5g66210
	AtCPK29	At1g76040
	AtCPK30	At1g74740
	AtCPK31	At4g04695
	AtCPK32	At3g57530
	AtCPK33	At1g50700
	AtCPK34	At5g19360
Canola (Brassica napus)	BnaCPK1		JX122905
	BnaCPK2		JX122906
	BnaCPK3		JX122910
	BnaCPK4		KF169735
	BnaCPK5		JX122911
	BnaCPK6		JX122912
	BnaCPK7		JX122913
	BnaCPK8		JX122914
	BnaCPK9		JX122915
	BnaCPK10		JX122900
	BnaCPK11		JX122901
	BnaCPK12		JX122902
	BnaCPK13		JX122903
	BnaCPK15		JX122904
	BnaCPK17		KF169737
	BnaCPK18		KF169738
	BnaCPK21		JX122907
	BnaCPK24		KF169739
	BnaCPK28		JX122909
	BnaCPK29		JX122908
	BnaCPK30		KF169740
	BnaCPK32		KF169741
	BnaCPK34		KC414030
rice (Oryza sativa, cv, japonica)	OsCPK1	Os01g43410
	OsCPK2	Os01g59360
	OsCPK3	Os01g61590
	OsCPK4	Os02g03410
	OsCPK5	Os02g46090
	OsCPK6	Os02g58520
	OsCPK7	Os03g03660
	OsCPK8	Os03g59390
	OsCPK9	Os03g48270
	OsCPK10	Os03g57450
	OsCPK11	Os03g57510
	OsCPK12	Os04g47300
	OsCPK13	Os04g49510
	OsCPK14	Os05g41270
	OsCPK15	Os05g50810
	OsCPK16	Os05g39090
	OsCPK17	Os07g06740
	OsCPK18	Os07g22710
	OsCPK19	Os07g33110
	OsCPK20	Os07g38120
	OsCPK21	Os08g42750
	OsCPK22	Os09g33910
	OsCPK23	Os10g39420
	OsCPK24	Os11g07040
	OsCPK25	Os11g04170
	OsCPK26	Os12g03970
	OsCPK27	Os12g30150
	OsCPK28	Os12g07230
	OsCPK29	Os12g12860
	OsCPK30	Os07g44710
	OsCPK31	N/A	AK110341
wheat (Triticum aestivum)	TaCPK1		EU181177
	TaCPK2		EU181178
	TaCPK3		EU181179
	TaCPK4		EU181180
	TaCPK5		EU181181
	TaCPK6		EU181182
	TaCPK7		EU181192
	TaCPK8		EU181183
	TaCPK9		EU181184
	TaCPK12		EU181185
	TaCPK13		EU181193
	TaCPK15		EU181186
	TaCPK18		EU181187
	TaCPK19		EU181188
Physcomitrella patens		Pp1s205_14V6.4
		Pp1s187_77V6.1
		Pp1s187_88V6.2
		Pp1s433_36V6.1
		Pp1s49_200V6.1
		Pp1s49_208V6.1
		Pp1s370_37V6.1
		Pp1s370_37V6.2
		Pp1s431_14V6.1
		Pp1s143_92V6.4
		Pp1s325_31V6.1
		Pp1s316_13V6.1
		Pp1s199_57V6.1
		Pp1s309_91V6.1
		Pp1s166_57V6.1
		Pp1s2_191V6.1
		Pp1s2_156V6.1
		Pp1s138_79V6.1
		Pp1s97_71V6.1
		Pp1s97_71V6.2
		Pp1s96_216V6.3
		Pp1s167_108V6.1
		Pp1s232_44V6.1
		Pp1s108_32V6.1
		Pp1s108_25V6.1
		Pp1s364_58V6.1
Selaginella moellendorffii		Sm96034
		Sm164119
		Sm165073
		Sm82473
		Sm118877
		Sm105020
		Sm99178
		Sm231127
		Sm152133
		Sm105846
		Sm92726
Brachypodium distachyon		Bradi2g52870.1
		Bradi2g21790.1
		Bradi2g54080.1
		Bradi2g21390.1
		Bradi2g15520.1
		Bradi2g22750.1
		Bradi4g43400.1
		Bradi4g26317.1
		Bradi4g24390.1
		Bradi4g40300.1
		Bradi4g07280.1
		Bradi4g39870.1
		Bradi4g35100.1
		Bradi1g52567.1
		Bradi1g12150.1
		Bradi1g04440.1
		Bradi1g24240.1
		Bradi1g26310.1
		Bradi1g76560.1
		Bradi1g06270.1
		Bradi1g56970.1
		Bradi1g06300.1
		Bradi5g19430.1
		Bradi5g18250.1
		Bradi3g02600.1
		Bradi3g51970.1
		Bradi3g32187.1
		Bradi3g41770.1
		Bradi3g60750.1
Sorghum bicolor		Sb01g004150.1
		Sb01g005750.1
		Sb01g005780.1
		Sb01g011630.1
		Sb01g030450.1
		Sb01g048570.1
		Sb02g003500.1
		Sb02g009790.1
		Sb02g034640.1
		Sb02g036730.1
		Sb03g028340.1
		Sb03g037570.1
		Sb03g038870.1
		Sb03g043700.1
		Sb04g002220.1
		Sb04g031570.1
		Sb04g038450.1
		Sb05g002110.1
		Sb05g004610.1
		Sb06g025220.1
		Sb06g026530.1
		Sb07g025560.1
		Sb08g001380.1
		Sb08g004510.1
		Sb08g007660.1
		Sb08g014910.1
		Sb09g022960.1
		Sb09g024100.1
		Sb09g029950.1
		Sb10g029700.1
Chlamydomonas reinhardtii		Cre08.g382800.t1.2
		Cre07.g328900.t1.2
		Cre g18129.t1
		Cre06.g265550.t1.2
		Cre17.g705000.t1.2
		Cre13.g564500.t1.3
		Cre13.g571700.t1.3
		Cre02.g074370.t1.2
		Cre02.g114750.t1.2
		Cre02.g106650.t1.3
		Cre g2888.t1
		Cre01.g009500.t1.2
		Cre g86.t1
		Cre10.g418900.t1.2
		Cre12.g527000.t1.2
Ostreococcus lucimarinus		Ol Chr_30268
		Ol Chr_60025
		Ol gwEuk.14.136.1
		Ol e_gwEuk.14.119.1
Ostreococcus tauri		Ot15g01210
		Ot09g03470
		Ot01g06390
		Ot01g05370
		Ot03g03430
		Ot01g01760
