# Supplementary material for: Identification, expression and interaction analyses of calcium-dependent protein kinase (CPK) genes in canola (Brassica napus L.)
Source: BMC Genomics. 2014 Mar 19;15:211. doi: 10.1186/1471-2164-15-211 (PMC4000008; doi:10.1186/1471-2164-15-211)
Supplement: Additional file 5: Table S4 — CPK genes identified from the Chinese cabbage (Brassica rapa) and comparison analysis. [file 1471-2164-15-211-S5.xls]

## Sheet: BraCPK list
Table S4: Calcium-Dependent Protein Kinase (CPK) genes identified from Chinese cabbage (Brassica rapa)
Bra gene	Chr	Gene Start	Gene End	Strand	AGI code	At top hit	score	E value	Bna top hit
Bra005824	A03	800326	802668	-	At5g04870	AtCPK1	1491	0	BnaCPK1
Bra009420	A10	15363528	15365864	+	At5g04870	AtCPK1	1850	0	BnaCPK1
Bra001373	A03	16069119	16074347	-	At3g10660	AtCPK2	2026	0	BnaCPK2
Bra029859	A05	22695769	22701463	+	At3g10660	AtCPK2	2052	0	BnaCPK2
Bra013719	A01	7379120	7381487	-	At4g23650	AtCPK3	1590	0	BnaCPK3
Bra019281	A03	25299461	25301924	-	At4g23650	AtCPK3	1528	0	BnaCPK3
Bra019282	A03	25293472	25295053	-	At4g23650	AtCPK3	1259	0	BnaCPK3
Bra019284	A03	25283452	25286036	-	At4g23650	AtCPK3	1528	0	BnaCPK3
Bra000684	A03	12467878	12470384	+	At4g09570	AtCPK4	1606	0	BnaCPK4
Bra011605	A01	1439332	1441949	-	At4g35310	AtCPK5	1792	0	BnaCPK5
Bra009653	A06	17016773	17019038	-	At2g17290	AtCPK6	2006	0	BnaCPK6
Bra037277	A09	5198849	5201287	+	At2g17290	AtCPK6	2036	0	BnaCPK6
Bra008879	A10	13058708	13060865	+	At5g12480	AtCPK7	1953	0	BnaCPK7
Bra002237	A10	10799083	10801183	+	At5g19450	AtCPK8	1756	0	BnaCPK8
Bra020040	A02	3744367	3746747	-	At5g19450	AtCPK8	1931	0	BnaCPK8
Bra001789	A03	18495515	18497789	+	At3g20410	AtCPK9	1802	0	BnaCPK9
Bra025696	A06	7064648	7067021	-	At1g18890	AtCPK10	1372	0	BnaCPK10
Bra031055	A09	34466926	34469323	+	At1g18890	AtCPK10	938	0	BnaCPK10
Bra034407	A05	13669641	13671722	-	At1g35670	AtCPK11	1719	0	BnaCPK11
Bra002324	A10	10373695	10376073	-	At5g23580	AtCPK12	1516	0	BnaCPK12
Bra009697	A06	17228708	17234000	-	At5g23580	AtCPK12	1669	0	BnaCPK12
Bra026489	A09	3227581	3229864	+	At5g23580	AtCPK12	1507	0	BnaCPK12
Bra029377	A02	25007167	25008864	+	At5g23580	AtCPK12	1104	0	BnaCPK12
Bra029378	A02	25003049	25004959	+	At5g23580	AtCPK12	1374	0	BnaCPK12
Bra006881	A09	27473108	27475993	+	At3g51850	AtCPK13	1925	0	BnaCPK13
Bra012835	A03	22023649	22025848	+	At3g51850	AtCPK13	1756	0	BnaCPK13
Bra033476	A04	4778545	4781461	-	At3g51850	AtCPK13	1909	0	BnaCPK13
Bra004656	A05	1262159	1264378	-	At2g41860	AtCPK14	1560	0
Bra016909	A04	17752658	17754951	-	At2g41860	AtCPK14	1568	0
Bra013575	A01	6425499	6427893	+	At4g21940	AtCPK15	1554	0	BnaCPK15
Bra024487	A06	16773582	16776330	+	At2g17890	AtCPK16	1842	0
Bra006142	A03	2206432	2208421	+	At5g12180	AtCPK17	1931	0	BnaCPK17
Bra008910	A10	13179954	13181975	-	At5g12180	AtCPK17	1935	0	BnaCPK17
Bra023367	A02	1998298	2001367	+	At5g12180	AtCPK17	1883	0	BnaCPK17
Bra017746	A03	30224277	30226826	-	At4g36070	AtCPK18	1608	0	BnaCPK18
Bra021305	A01	21731391	21734653	+	At1g61950	AtCPK19	1322	0
Bra000105	A03	9278403	9280902	-	At2g38910	AtCPK20	1727	0
Bra018504	A02	16151463	16154007	+	At4g04720	AtCPK21	1590	0	BnaCPK21
Bra029513	A09	17892779	17895183	-	At4g04710	AtCPK22	557	0
Bra018236	A05	6871792	6874071	-	At2g31500	AtCPK24	2058	0	BnaCPK24
Bra021727	A04	14233394	14239822	-	At2g31500	AtCPK24	1903	0	BnaCPK24
Bra022844	A03	7379522	7382362	+	At2g31500	AtCPK24	1949	0	BnaCPK24
Bra017283	A04	15657430	15659387	-	At2g35890	AtCPK25	1358	0
Bra012058	A07	12482960	12485710	+	At5g66210	AtCPK28	1657	0	BnaCPK28
Bra037181	A09	4800915	4803726	+	At5g66210	AtCPK28	1679	0	BnaCPK28
Bra015796	A07	24106176	24108947	+	At1g76040	AtCPK29	1618	0	BnaCPK29
Bra015896	A07	23605577	23607864	-	At1g74740	AtCPK30	1746	0	BnaCPK30
Bra003287	A07	15670392	15673018	-	At3g57530	AtCPK32	1836	0	BnaCPK32
Bra007334	A09	30177227	30179926	-	At3g57530	AtCPK32	1822	0	BnaCPK32
Bra002231	A10	10827103	10829226	+	At5g19360	AtCPK34	1699	0	BnaCPK34
Bra020035	A02	3709251	3711344	-	At5g19360	AtCPK34	1796	0	BnaCPK34
The CPK genes in the Chinese cabbage (Brassica rapa) were identified from Phytozome V9.0 (www.phytozome.com) database. Chr number represent the chromosome numbers (A01-10), while "+" and "-" represent that the genes are on the sense or anti-sense strand, respectivley. AGI, Arabidopsis genome initiative. The corresponding orthologs of each BraCPK in Arabidopsis or canola were determined by InParan…
