# Supplementary material for: Identification, expression and interaction analyses of calcium-dependent protein kinase (CPK) genes in canola (Brassica napus L.)
Source: BMC Genomics. 2014 Mar 19;15:211. doi: 10.1186/1471-2164-15-211 (PMC4000008; doi:10.1186/1471-2164-15-211)
Supplement: Additional file 7: Table S5 — List of ESTs for bZIP TF (Clade A) genes identified from Brassica napus. [file 1471-2164-15-211-S7.xls]

## Sheet: Sheet1
Table S4: List of ESTs for bZIP TF (Clade A) genes identified from Brassica napus.
gene	contig or singleton	EST members	No. of contigs	No. of singletons	total No. of ESTs
BnaABF1	contig 1	ES905704,EE425580,GT077249,	2	1	6
	contig 2	EE448585,EV178128,			6
	singleton	EV178049
BnaABF3	contig 1	EE446880,DY011129,EV032255,EV021115,ES902031,FG556723,EV044634,EV146701,EE462690,EV206006,	5	3	23
	contig 2	FG576548,DY007004,EV221787,
	contig 3	EE482420,ES910811,ES911837,
	contig 4	EV124757,EE558567,
	contig 5	EV002955,FG565719,
	singleton	EV147026
	singleton	EV016195
	singleton	EV178049
BnaABF4	contig 1	EV089448,EV111117,EV111413,	5	3	23
	contig 2	GT084883,EL628222,EE475448,EE507748,EE507751,EV197631,
	contig 3	EE453477,EV209802,EV210168,
	contig 4	EV151036,EV150813,EV110586,
	contig 5	EE413906,GR447121,ES960532,ES904568,EV088790,
	singleton	EV197717
	singleton	EV030703
	singleton	GR444608
BnaABI5	contig 1	EV153392,EV156704,EE553855,CN726668,	3	8	16
	contig 2	EV153471,EV156795,
	contig 3	EE408502,EE448804,
	singleton	DY003306
	singleton	DY003521
	singleton	CX278900
	singleton	EL629320
	singleton	EE407730
	singleton	EV041050
	singleton	EE420085
	singleton	EE566572
BnaAREB3	contig 1	EE437310,DY012816,ES986549,GR439963,EE453928,EE536358,ES914724,EV158189,DY008337,EE545190,ES955531,ES990782,EE501341,EE501546,EE500474,EE500206,ES975792,EE501347,ES976328,	1	2	21
	singleton	CX281013
	singleton	FG568747
