# Supplementary material for: Identification, expression and interaction analyses of calcium-dependent protein kinase (CPK) genes in canola (Brassica napus L.)
Source: BMC Genomics. 2014 Mar 19;15:211. doi: 10.1186/1471-2164-15-211 (PMC4000008; doi:10.1186/1471-2164-15-211)
Supplement: Additional file 9: Table S6 — List of ESTs for PP2C (Clade A) genes identified from Brassica napus. [file 1471-2164-15-211-S9.xls]

## Sheet: Sheet1
Table S6: List of ESTs for PP2C(Clade A) genes identified from Brassica napus.
gene	contig/singleton	EST members	No. of contigs	No. of singletons	total No. of ESTs
BnaABI1	contig 1	EE449545,EV209140,ES901390,ES903326,EV181023,EV140005,EV180937,EV219328,EV139623,EV208691,EV073656,EV211567,ES913499,EV073313,EV176851,EE434535,EV205493,CD839442,CD844738,ES965121,GT076973,EV143341,	6	3	62
	contig 2	EV147653,GR454738,ES265244,GR442144,EV214259,EV213256,EV106664,EV106292,EV109575,EV109209,CN725929,EV208213,BQ705027,
	contig 3	CD835593,EV069724,FG563438,EV130640,EV064452,
	contig 4	EV023013,EV041571,GR452996,GT083730,EV214576,EV213612,
	contig 5	ES909087,EV214704,EV176925,ES906377,GT083229,EV166537,EV211871,EV140339,EV139772,EV196220,ES900720,
	contig 6	FG563013,CD824925,
	singleton	GR443002
	singleton	CD814727
	singleton	EV205133
BnaABI2	contig 1	EV102283,EV006657,EV067588,	2	0	5
	contig 2	EV102367,CN727009,
BnaAHG1	contig 1	CD832318,CX279161,EE409112,EE417425,DY001449,ES897626,EE437456,CX280156,	2	1	13
	contig 2	EE414559,ES898016,CD831213,CD831437,
	singleton	EE425104
BnaAHG3	contig 1	EV072500,EV204838,EV091979,EV217873,ES911573,EV208552,EV214366,CD839660,EV067550,EE464005,EV083762,EV152635,EV102337,EV102260,EV022307,EV091987,EV179573,	5	4	86
	contig 2	CD828696,CD824785,CD836616,EV206544,GT085055,EV196934,GR448908,ES979729,EV125114,ES901709,EV064052,EV022439,EV196854,EV214756,EV206225,EV213151,EV125019,EE466096,GR449238,EV213249,EV213521,EV135370,EV020522,EV215967,EV104839,EV104527,EV104997,EV135133,EV207714,EV208480,EV208474,
	contig 3	EV032673,EV191843,EV209983,EV214565,EV215485,EV215076,EV214958,EV215708,EV215266,EV212334,EV108974,EV141759,EV142124,EV139826,CX188663,H74489,EV108603,EV214564,EV214348,EV211336,EE568702,EV215630,EV147098,
	contig 4	CD832364,EV214669,EV208839,EE455525,EV218085,EV152719,
	contig 5	CD836628,CD836911,CD832739,EV191909,GR449248,
	singleton	EV204457
	singleton	CD835194
	singleton	EV029401
	singleton	EV214466
BnaHAB1	contig 1	EV022284,EE557080,CD831607,EE428389,EV021726,EV208984,EV029022,EE433921,EE471926,	4	2	36
	contig 2	EV208761,EE430176,EL593215,EV006320,EV043862,EV134570,EV134612,EV134837,EV134795,EV073675,EV191584,ES995649,ES988421,EE505534,EE505542,EE505487,EE505494,EE505552,EE505506,EE505532,EE505465,
	contig 3	FG555455,GT081011,
	contig 4	EV208929,CD835301,
	singleton	EV208597
	singleton	EV191649
BnaHAB2	contig 1	CX192209,EV086010,EV110698,EV197769,EE555322,	2	2	10
	contig 2	EV008879,EV147110,EV147353,
	singleton	EV197855
	singleton	EE413844
BnaHAI1	contig 1	CD821549,EV146764,EV146963,	2	1	7
	contig 2	EV067888,EE569398,EV144454,
	singleton	EV078594
BnaHAI2	contig 1	EL626556,EV204583,	2	2	8
	contig 2	EV205881,EV108792,EV108561,EV205882,
	singleton	EE404313
	singleton	EG020213
BnaHAI3	contig 1	EE416667,EE415499,EE416472,CX280097,	2	2	7
	contig 2	CN733702
	singleton	EE415992
	singleton	EE422315
