# Supplementary material for: Identification, expression and interaction analyses of calcium-dependent protein kinase (CPK) genes in canola (Brassica napus L.)
Source: BMC Genomics. 2014 Mar 19;15:211. doi: 10.1186/1471-2164-15-211 (PMC4000008; doi:10.1186/1471-2164-15-211)
Supplement: Additional file 11: Table S7 — Primers used in this study. [file 1471-2164-15-211-S11.xls]

## Sheet: Sheet1
Table S7: Primers used in this study
gene	forward sequence(5'->3')	Reverse primer(5'->3')	use
BnaCPK1	ggaattccatATGGGTAATACTTGTGTTGGA	cgcGTCGACTCAGAGTTTAAGAGCAATATTGC	Y2H
	AAGCGTGTGAGGAGTTTGGTGTTG	CCTCCTGTCATGCTTCCCTTTTG	qPCR
BnaCPK2	cggaattcATGGGTAATGTTTGTGTAGGACCG	cgggatcCTAGTGTTTCAGAGATATGCTAATGCTC	Y2H
	TTGAAGAAATGATGCGTGATGTTGA	TCTTGGTCTTTGGGTTTGTGTCTGA	qPCR
BnaCPK3	tcATGATCGGACACAGACACAGCAAGTCC	cgcGTCGACCATATTGACTCTGCGTCGGTTTGT	Y2H
	CGTGGCGATGATGAAGAAAGGAC	AGCAAAGCAAACAAAACCAAACATCA	qPCR
	tcATGATCGGACACAGACACAGCAAGTCC	cgcGTCGACCATATTGACTCTGCGTCGGTTTGT	GFP fusion
BnaCPK4	cgccATGGAGAAACCAAGCTCTAGACG	cgcgtcgacGTTTGGTTTGTCATCAGTTTCAGC	Y2H
	CTCGGAGGAAGAAATTGGTGGTC	GTTATCTATATCCGCCGCATCCTT	qPCR
	ggactagtATGGAGAAACCAAGCTCTAGA	cgcgtcgacGTTTGGTTTGTCATCAGTTTCAGC	BiFC
BnaCPK5	catATGGGCAATTCATGCCGCCG	cgcGTCGACGGCGTCTCTCATGCTAATGTTC	Y2H
	AAAAGGGAAATGCTGGTGTTGG	TCCTTCTTCTTCTATGCGGTGAGC	qPCR
	ggaagatctGGGCAATTCATGCCGCCG	cgcGTCGACGGCGTCTCTCATGCTAATGTTC	GFP fusion
BnaCPK6	ggaattccatATGGGCAATTCATGCCGTGGT	cgggatcCTAAGCATCTCTCATGCTGATGTT	Y2H
	ATGGGATGACCGATGTTTTTCTTG	ATCCGGTTTTATCTTCAGCCTCTTC	qPCR
BnaCPK7	cggaattcATGGGGAACTGTTGTGGCAG	cgggatccTTAAGCCTCACCTGCTAGTTGC	Y2H
	GAGAAAAGCGTCACGGCAGTATT	TCTAAGACACGTGAGGATGAAAACAA	qPCR
	cgggatccATGGGGAACTGTTGTGGCAG	ggggtaccTTAAGCCTCACCTGCTAGTTG	BiFC
BnaCPK8	ccCCCGGGGATGGGAAACTGTTGTGCAAGC	cgcGTCGACTGTCTCGCCTTCTAATTGCAATG	Y2H
	TAAGAAGATGGCGAACGACGAACA	GATGGCTGCAATAACCTCCTCACTG	qPCR
BnaCPK9	tcATGATCGGAAATTGCTTTGCCAAGAACC	cgcGTCGACGAACAGCCGAGGTTGTTGTTG	Y2H
	AAGAGTTCTGCGCGATGATGA	ACCGTTTCTCCTCCTCTTGATACTT	qPCR
	tcATGATCGGAAATTGCTTTGCCAAGAACC	cgcGTCGACGAACAGCCGAGGTTGTTGTTG	GFP fusion
BnaCPK10	catgccATGGGTAACTGTAACGTCTGTGT	cgggatccTCAAACAGGGACAGATTGTCCAG	Y2H
	ATACTCCAGCCTCCCCTTGTTTAGAT	GAGACGCCTTAGCTGGAGTTGGT	qPCR
	cgggatccATGGGTAACTGTAACGTCTG	ccCTCGAGAACAGGGACAGATTGTCCAG	BiFC
BnaCPK11	ggaattccatATGGAGAAAGCAAATCCTAGAC	cgcGTCGACATCATCAGACTTTTGAGCGC	Y2H
	ggactagtGAGAAAGCAAATCCTAGACGC	cgcGTCGACATCATCAGACTTTTGAGCGC	GFP fusion
	TGGTGGCAGCATTTTCGTATTTT	TTCTCCCAACTCCATCTCCTTTCTT	qPCR
BnaCPK12	catgccATGGCTAACAAATCAAGAACCAGATG	cgggatccTCACTCAAGTTTCTGGCCATTC	Y2H
	AGTGGCTGCATTCTCTTTCTTTGAC	ATCCCTCCACTCCCATTTCCTT	qPCR
BnaCPK13	ggaattccatATGGGGAACTGCTGCAGATC	cgggatcCTATTCGTTGCCTAGGTTCAAAGATC	Y2H
	ATGATGAAAACAGGAACGGATTGG	ATGCGGCTGGCTTACTCACTTTG	qPCR
	catgccATGGGGAACTGCTGCAGATC	cgcGTCGACTTCGTTGCCTAGGTTCAAAGA	GFP fusion
BnaCPK14	catATGGGGAATTGCTGTGG	cgcgtcgacCTCTGCATCACAATTATTAGAATTTAAGGATCC	Y2H
	GGAATCCCCAACATAAATACTCAA	TCGATACCCGTCAAAAACTAACA	qPCR
BnaCPK15	catATGGGTTGCTTCAGCAGCAAAC	cgggatccTCAATGGAATGGAAGAAGTCTTCCC	Y2H
	ATCTCGGTCCAATCTGTATCTATGC	AGTCTTCCCTTGTTGTGGCTGTG	qPCR
	tcATGATCGGTTGCTTCAGCAGCAAAC	cgcGTCGACATGGAATGGAAGAAGTCTTCC	GFP fusion
BnaCPK16	catATGGGTCTCTGTTTCTCCTCCG	cgcgtcgacGACTTTCCGAGAAACAAGATAACCAG	Y2H
BnaCPK17	catATGGGGAATTGTTGCTCCGGAC	cgcGTCGACTTTAAATGAAAGTTCACGCCGTTTCTT	Y2H
	CCGGGAATTTGGGATGAGTGAT	ACGCCGTTTCTTTGGGATAGGA	qPCR
BnaCPK18	cgccATGGGTCTCTGTTTCTCTTCACCT	cgcgtcgacCATTTTTCGAGAAAGCTGGTAACCAG	Y2H
	TTTGAAAGGCTCCATAGAACCAC	GTAACCAGGAGGGCTTTTGACAGT	qPCR
BnaCPK21	cggaattcATGGGTTGCCTCAGCAGCAAA	cgcgtcgacTCAATGGAAGGGAAAAAGCTTCCC	Y2H
	TTTACCGGGATATAGTGGGGAGTG	ACCGCTGAGTAGGATGTAAAGGAT	qPCR
BnaCPK24	ggaattccatATGGGAAGCTGTGTTTCATCGC	cgggatccTTAGTATCTTAGACCTGAGGGTTTATAGGTTTTGG	Y2H
	ATGGAGATTTGTGAAGGAGGAGAG	AAGAATGGTTTTAGTGACGGATGC	qPCR
BnaCPK28	catATGGGTCTGTGTTTCTCGGC	cgggatcCTACCGAGGAATCCTGTGGCC	Y2H
	CACACGGGGTTAAGAGGGTCAAT	TGGAACTCTCGGGGAACTTATGCT	qPCR
	cgggatccATGGGTCTGTGTTTCTCGG	ccctcgagCTACCGAGGAATCCTGTGGC	BiFC
BnaCPK29	cgccATGGACACTCGAACAAAACATTTTTTCAACAG	cgcgtcgacTCATCTGATCAGCTTCGCATCTG	Y2H
	GCGATGATGACGAACGGAACTA	TCACGCAGGTACAAACAAATCAT	qPCR
BnaCPK30	cgccATGGGTAACTGCATCGCCTGC	cctcgagAACAGCAACAGATTGACCAGTGAG	Y2H
	TCTTGCAATCTTGAGGGGAGTTC	ACGCTTAGTTGGGTCAGGGTTCA	qPCR
BnaCPK32	cggaattcATGGGAAACTGTTGCGGAAC	cgcgtcgacTCATCTTGTATCGCCATTGGCATGC	Y2H
BnaCPK34	catATGGGAAATTGTTGCGGACGA	cgggatccTCATTTAAAAGACATTTCACGCCTCTTC	Y2H
BnaUP1	AGCCTGAGGAGATATTAGCAGGAA	ATCTCACTGCAGCTCCACCAT	qPCR
BnaUBC9	GCATCTGCCTCGACATCTTGA	GACAGCAGCACCTTGGAAATG	qPCR
BnaABI1	catgccATGGAGGAAGTATCACCGGCC	cgggatccTCAGTTCAAAGGTTTGCTCTTGAATTTCC	Y2H
BnaABI2	ggaattccatATGGACAAAGCTTCTCCTGCAG	cgggatccTCAGTTCAAGGCTTTGCTCTTGAATTTTC	Y2H
BnaHAB1	cggaattcATGGAAGAGATGACTCCAGCAG	ccctcgagTCAAGCTCTGGTCTTGAACTTTCTTTG	Y2H
	ccatcgatATGGAAGAGATGACTCCAGCA	ccctcgagAGCTCTGGTCTTGAACTTTCT	BiFC
BnaHAB2	cggaattcATGGAAGAGATTTCACCAGCA	cgggatccTCAAGATTTGGTCTTGAACTTTCTCTG	Y2H
	cgggatccATGGAAGAGATTTCACCAGCA	ggggtaccAGATTTGGTCTTGAACTTTCT	BiFC
BnaAHG1	cgccATGGAGACCGAAATCTACAGAACAGTTTCC	cgggatcCTATGGAGGGCTATTCATTAGATCAATGAC	Y2H
BnaAHG3	catgccATGGCTGGGATTTGCTGTGG	cgcGTCGACTCAAGACACTTGATTATTACTCCTCCTTTTC	Y2H
BnaHAI2	ccATGGTATCTGATATTTGTTACGAGGACGACG	cgcgtcgacTCAAGCAACGTGTCTTTTTCTTCTT	Y2H
BnaHAI3	cgccATGGCAGATATATGTTACGAATATGTGACC	cgggatccTTAGTGTCCAGTGACGTGTCCT	Y2H
BnaABF1	cggaattcATGGGTACTCACATCAATTTCAACAG	cgggatccTTACCATGGACCAGTTAAGGTTCTTC	Y2H
	cgggatccATGGGTACTCACATCAATTTC	cgcgtcgacCCATGGACCAGTTAAGGTTC	BiFC
BnaABF3	cggaattcATGGGGTCTCGGATGAACTTTG	cgggatccCTACCAAGGACCCGTCGATGTC	Y2H
	cgggatccATGGGGTCTCGGATGAACTT	cgcgtcgacCCAAGGACCCGTCGATG	BiFC
BnaABF4	cggaattcATGGGAACTCACATCAATTTCAACAAC	cgggatccTTACCATGGACCGGTTAGTGTCC	Y2H
	cgggatccATGGGAACTCACATCAATTTC	cgcgtcgacCCATGGACCGGTTAGTGTC	BiFC
BnaAREB3	ggaattccatATGGATTCTCAGAGGGAACCTAG	cgggatccTCAGAAAGGAGCTGAGCTAGTCC	Y2H
	cgggatccATGGATTCTCAGAGGGAACC	cgcgtcgacGAAAGGAGCTGAGCTAGTCC	BiFC
BnaABI5	cgccATGGTGAGCAGAGAAACAGAGATG	cgcgtcgacGAGAGGGCAACTCGGGTTCCT	Y2H
	cgggatccATGGTGAGCAGAGAAACAGAG	cgcgtcgacGAGAGGGCAACTCGGGTTCCT	BiFC
AtCBL1n	TTAGGTCATGATGGGCTGCTTCCACTCAAAGGCAGCAAAAGAATTTGTGAGCAAGGGCGAGGAG	CGGGATCCCCTTGTACAGCTCGTCCATGC	mCherry fusion
Note:Y2H, yeast two-hybrid; qPCR, quantitative RT-PCR; GFP, green fluorescence protein; BiFC, bimolecular fluorescence complementation;mCherry, monomer Cherry fluorescence protein. Restriction sites are underlined.
